# Supplementary material for: Comparative phenotypic, physiological, and transcriptomic responses to drought and recovery in two Fraxinus species
Source: BMC Plant Biol. 2025 Mar 18;25:348. doi: 10.1186/s12870-025-06372-6 (PMC11916329; doi:10.1186/s12870-025-06372-6)
Supplement: Supplementary file 2 — Supplementary Material 2 [file 12870_2025_6372_MOESM2_ESM.xlsx]

## Sheet: ST4
Supplementary Table 4 : Differentially expressed genes (DEGs) involved in Starch and Sucrose Metabolism
GeneID	TAIR ID	Description
TRINITY_DN9800_c0_g1_i12.p1 (ADG1)	AT5G48300	ADP glucose pyrophosphorylase 1 [Arabidopsis thaliana]
TRINITY_DN5920_c1_g1_i13 (ADG1)	AT5G48300	ADP_glucose_pyrophosphorylase_1_[Arabidopsis_thaliana]
TRINITY_DN196285_c0_g1_i1 (APS2)	AT1G05610	ADP-glucose_pyrophosphorylase_small_subunit_2_[Arabidopsis_thaliana]
TRINITY_DN1320_c0_g1_i1.p1 (AMY2)	AT1G76130	alpha-amylase-like 2 [Arabidopsis thaliana]
TRINITY_DN12019_c0_g1_i2.p1 (AMY3)	AT1G69830	alpha-amylase-like 3 [Arabidopsis thaliana]
TRINITY_DN45986_c0_g1_i8.p1 (BGLU12)	AT5G42260	beta glucosidase 12 [Arabidopsis thaliana]
TRINITY_DN22031_c0_g1_i2.p1 (BGLU15)	AT2G44450	beta glucosidase 15 [Arabidopsis thaliana]
TRINITY_DN10422_c0_g1_i1.p1 (BGLU15)	AT2G44450	beta glucosidase 15 [Arabidopsis thaliana]
TRINITY_DN64300_c1_g1_i1.p1 (BGLU15)	AT2G44450	beta glucosidase 15 [Arabidopsis thaliana]
TRINITY_DN6717_c0_g2_i3.p1 (BGLU15)	AT2G44450	beta glucosidase 15 [Arabidopsis thaliana]
TRINITY_DN40794_c0_g1_i1.p1 (BGLU16)	AT3G60130	beta glucosidase 16 [Arabidopsis thaliana]
TRINITY_DN10422_c0_g2_i1.p1 (BGLU16)	AT3G60130	beta glucosidase 16 [Arabidopsis thaliana]
TRINITY_DN173125_c0_g1_i1.p1 (BGLU16)	AT3G60130	beta glucosidase 16 [Arabidopsis thaliana]
TRINITY_DN17480_c0_g1_i1.p1 (BGLU17)	AT2G44480	beta glucosidase 17 [Arabidopsis thaliana]
TRINITY_DN46106_c0_g1_i2.p1 (BGLU17)	AT2G44480	beta glucosidase 17 [Arabidopsis thaliana]
TRINITY_DN19392_c0_g1_i8.p1 (BGLU17)	AT2G44480	beta glucosidase 17 [Arabidopsis thaliana]
TRINITY_DN35626_c0_g1_i1.p1 (BGLU17)	AT2G44480	beta glucosidase 17 [Arabidopsis thaliana]
TRINITY_DN11479_c0_g1_i12.p1 (BGLU17)	AT2G44480	beta glucosidase 17 [Arabidopsis thaliana]
TRINITY_DN29475_c1_g1_i1.p1 (BGLU17)	AT2G44480	beta glucosidase 17 [Arabidopsis thaliana]
TRINITY_DN5060_c0_g1_i38.p1 (BGLU17)	AT2G44480	beta glucosidase 17 [Arabidopsis thaliana]
TRINITY_DN21880_c0_g1_i3.p1 (BGLU17)	AT2G44480	beta glucosidase 17 [Arabidopsis thaliana]
TRINITY_DN7154_c0_g1_i11.p1 (BGLU17)	AT2G44480	beta glucosidase 17 [Arabidopsis thaliana]
TRINITY_DN20475_c0_g1_i3.p1 (BGLU40)	AT1G26560	beta glucosidase 40 [Arabidopsis thaliana]
TRINITY_DN28_c0_g2_i3.p1 (BGLU43)	AT3G18070	beta glucosidase 43 [Arabidopsis thaliana]
TRINITY_DN33039_c0_g1_i4.p1 (BGLU43)	AT3G18070	beta glucosidase 43 [Arabidopsis thaliana]
TRINITY_DN51790_c0_g1_i1.p1 (BGLU43)	AT3G18070	beta glucosidase 43 [Arabidopsis thaliana]
TRINITY_DN5463_c0_g1_i46.p1 (BGLU43)	AT3G18070	beta glucosidase 43 [Arabidopsis thaliana]
TRINITY_DN137308_c0_g1_i1 (BGLU12)	AT5G42260	beta_glucosidase_12_[Arabidopsis_thaliana]
TRINITY_DN246_c4_g1_i2 (BGLU12)	AT5G42260	beta_glucosidase_12_[Arabidopsis_thaliana]
TRINITY_DN28182_c0_g1_i6 (BGLU12)	AT5G42260	beta_glucosidase_12_[Arabidopsis_thaliana]
TRINITY_DN94979_c0_g1_i1 (BGLU12)	AT5G42260	beta_glucosidase_12_[Arabidopsis_thaliana]
TRINITY_DN146929_c2_g1_i1 (BGLU13)	AT5G44640	beta_glucosidase_13_[Arabidopsis_thaliana]
TRINITY_DN246_c0_g1_i1 (BGLU13)	AT5G44640	beta_glucosidase_13_[Arabidopsis_thaliana]
TRINITY_DN4744_c0_g1_i3 (BGLU13)	AT5G44640	beta_glucosidase_13_[Arabidopsis_thaliana]
TRINITY_DN4744_c0_g2_i1 (BGLU13)	AT5G44640	beta_glucosidase_13_[Arabidopsis_thaliana]
TRINITY_DN94979_c0_g3_i1 (BGLU13)	AT5G44640	beta_glucosidase_13_[Arabidopsis_thaliana]
TRINITY_DN16783_c1_g1_i2 (BGLU15)	AT2G44450	beta_glucosidase_15_[Arabidopsis_thaliana]
TRINITY_DN1857_c3_g1_i1 (BGLU15)	AT2G44450	beta_glucosidase_15_[Arabidopsis_thaliana]
TRINITY_DN48330_c0_g1_i1 (BGLU16)	AT3G60130	beta_glucosidase_16_[Arabidopsis_thaliana]
TRINITY_DN11422_c0_g1_i13 (BGLU17)	AT2G44480	beta_glucosidase_17_[Arabidopsis_thaliana]
TRINITY_DN1857_c1_g1_i10 (BGLU17)	AT2G44480	beta_glucosidase_17_[Arabidopsis_thaliana]
TRINITY_DN2017_c0_g1_i15 (BGLU17)	AT2G44480	beta_glucosidase_17_[Arabidopsis_thaliana]
TRINITY_DN246_c0_g2_i2 (BGLU17)	AT2G44480	beta_glucosidase_17_[Arabidopsis_thaliana]
TRINITY_DN26153_c0_g1_i7 (BGLU17)	AT2G44480	beta_glucosidase_17_[Arabidopsis_thaliana]
TRINITY_DN26153_c0_g2_i1 (BGLU17)	AT2G44480	beta_glucosidase_17_[Arabidopsis_thaliana]
TRINITY_DN26710_c0_g1_i2 (BGLU17)	AT2G44480	beta_glucosidase_17_[Arabidopsis_thaliana]
TRINITY_DN27265_c0_g1_i1 (BGLU17)	AT2G44480	beta_glucosidase_17_[Arabidopsis_thaliana]
TRINITY_DN27265_c0_g2_i1 (BGLU17)	AT2G44480	beta_glucosidase_17_[Arabidopsis_thaliana]
TRINITY_DN2893_c0_g2_i3 (BGLU17)	AT2G44480	beta_glucosidase_17_[Arabidopsis_thaliana]
TRINITY_DN2893_c1_g1_i15 (BGLU17)	AT2G44480	beta_glucosidase_17_[Arabidopsis_thaliana]
TRINITY_DN34812_c0_g1_i10 (BGLU17)	AT2G44480	beta_glucosidase_17_[Arabidopsis_thaliana]
TRINITY_DN3748_c2_g1_i1 (BGLU17)	AT2G44480	beta_glucosidase_17_[Arabidopsis_thaliana]
TRINITY_DN49249_c0_g2_i1 (BGLU17)	AT2G44480	beta_glucosidase_17_[Arabidopsis_thaliana]
TRINITY_DN50267_c0_g1_i2 (BGLU17)	AT2G44480	beta_glucosidase_17_[Arabidopsis_thaliana]
TRINITY_DN51480_c0_g1_i1 (BGLU17)	AT2G44480	beta_glucosidase_17_[Arabidopsis_thaliana]
TRINITY_DN51614_c0_g1_i1 (BGLU17)	AT2G44480	beta_glucosidase_17_[Arabidopsis_thaliana]
TRINITY_DN5501_c0_g1_i1 (BGLU17)	AT2G44480	beta_glucosidase_17_[Arabidopsis_thaliana]
TRINITY_DN58987_c0_g1_i1 (BGLU17)	AT2G44480	beta_glucosidase_17_[Arabidopsis_thaliana]
TRINITY_DN66016_c0_g1_i1 (BGLU17)	AT2G44480	beta_glucosidase_17_[Arabidopsis_thaliana]
TRINITY_DN76870_c0_g1_i2 (BGLU17)	AT2G44480	beta_glucosidase_17_[Arabidopsis_thaliana]
TRINITY_DN82467_c0_g1_i3 (BGLU17)	AT2G44480	beta_glucosidase_17_[Arabidopsis_thaliana]
TRINITY_DN99381_c0_g1_i1 (BGLU17)	AT2G44480	beta_glucosidase_17_[Arabidopsis_thaliana]
TRINITY_DN132589_c0_g1_i1 (BGLU24)	AT5G28510	beta_glucosidase_24_[Arabidopsis_thaliana]
TRINITY_DN146929_c1_g1_i2 (BGLU27)	AT3G60120	beta_glucosidase_27_[Arabidopsis_thaliana]
TRINITY_DN32675_c0_g1_i1 (BGLU27)	AT3G60120	beta_glucosidase_27_[Arabidopsis_thaliana]
TRINITY_DN51480_c0_g2_i1 (BGLU27)	AT3G60120	beta_glucosidase_27_[Arabidopsis_thaliana]
TRINITY_DN5501_c0_g3_i1 (BGLU40)	AT1G26560	beta_glucosidase_40_[Arabidopsis_thaliana]
TRINITY_DN34962_c0_g2_i9 (BGLU41)	AT5G54570	beta_glucosidase_41_[Arabidopsis_thaliana]
TRINITY_DN51828_c0_g1_i3 (BGLU41)	AT5G54570	beta_glucosidase_41_[Arabidopsis_thaliana]
TRINITY_DN81312_c0_g1_i6 (BGLU41)	AT5G54570	beta_glucosidase_41_[Arabidopsis_thaliana]
TRINITY_DN13165_c1_g1_i1 (BGLU43)	AT3G18070	beta_glucosidase_43_[Arabidopsis_thaliana]
TRINITY_DN13165_c3_g1_i1 (BGLU43)	AT3G18070	beta_glucosidase_43_[Arabidopsis_thaliana]
TRINITY_DN14374_c0_g1_i2 (BGLU43)	AT3G18070	beta_glucosidase_43_[Arabidopsis_thaliana]
TRINITY_DN2893_c0_g1_i6 (BGLU43)	AT3G18070	beta_glucosidase_43_[Arabidopsis_thaliana]
TRINITY_DN51480_c2_g1_i1 (BGLU43)	AT3G18070	beta_glucosidase_43_[Arabidopsis_thaliana]
TRINITY_DN5501_c0_g2_i5 (BGLU43)	AT3G18070	beta_glucosidase_43_[Arabidopsis_thaliana]
TRINITY_DN1256_c0_g3_i1 (BGLU46)	AT1G61820	beta_glucosidase_46_[Arabidopsis_thaliana]
TRINITY_DN7037_c0_g3_i1 (BGLU46)	AT1G61820	beta_glucosidase_46_[Arabidopsis_thaliana]
TRINITY_DN22624_c0_g1_i3.p1 (BAM1)	AT3G23920	beta-amylase 1 [Arabidopsis thaliana]
TRINITY_DN65613_c0_g1_i1.p1 (BAM1)	AT3G23920	beta-amylase 1 [Arabidopsis thaliana]
TRINITY_DN25440_c0_g2_i1.p1 (BAM5)	AT4G15210	beta-amylase 5 [Arabidopsis thaliana]
TRINITY_DN3911_c0_g1_i16.p1 (BAM5)	AT4G15210	beta-amylase 5 [Arabidopsis thaliana]
TRINITY_DN39931_c1_g1_i1.p1 (BAM6)	AT2G32290	beta-amylase 6 [Arabidopsis thaliana]
TRINITY_DN4235_c0_g1_i17 (BAM1)	AT3G23920	beta-amylase_1_[Arabidopsis_thaliana]
TRINITY_DN69339_c0_g2_i4 (BAM5)	AT4G15210	beta-amylase_5_[Arabidopsis_thaliana]
TRINITY_DN3275_c0_g1_i10.p1 (BGLU44)	AT3G18080	B-S glucosidase 44 [Arabidopsis thaliana]
TRINITY_DN9569_c0_g1_i16 (BGLU44)	AT3G18080	B-S_glucosidase_44_[Arabidopsis_thaliana]
TRINITY_DN172684_c0_g1_i1.p1 (cwINV4)	AT2G36190	cell wall invertase 4 [Arabidopsis thaliana]
TRINITY_DN18732_c0_g1_i24.p1 (cwINV4)	AT2G36190	cell wall invertase 4 [Arabidopsis thaliana]
TRINITY_DN79071_c0_g2_i3 (CEL3)	AT1G71380	cellulase_3_[Arabidopsis_thaliana]
TRINITY_DN49274_c0_g1_i1.p1 (CT-BMY)	AT4G17090	chloroplast beta-amylase [Arabidopsis thaliana]
TRINITY_DN49274_c1_g1_i1.p1 (CT-BMY)	AT4G17090	chloroplast beta-amylase [Arabidopsis thaliana]
TRINITY_DN62430_c0_g1_i6.p1 (CT-BMY)	AT4G17090	chloroplast beta-amylase [Arabidopsis thaliana]
TRINITY_DN18525_c0_g2_i1 (CT-BMY)	AT4G17090	chloroplast_beta-amylase_[Arabidopsis_thaliana]
TRINITY_DN40502_c0_g1_i2 (CT-BMY)	AT4G17090	chloroplast_beta-amylase_[Arabidopsis_thaliana]
TRINITY_DN4353_c0_g1_i9 (CT-BMY)	AT4G17090	chloroplast_beta-amylase_[Arabidopsis_thaliana]
TRINITY_DN57130_c0_g1_i1 (CT-BMY)	AT4G17090	chloroplast_beta-amylase_[Arabidopsis_thaliana]
TRINITY_DN66673_c0_g1_i8 (CT-BMY)	AT4G17090	chloroplast_beta-amylase_[Arabidopsis_thaliana]
TRINITY_DN11932_c0_g1_i12.p1 (APL3)	AT4G39210	Glucose-1-phosphate adenylyltransferase family protein [Arabidopsis thaliana]
TRINITY_DN106187_c0_g1_i1.p1 (GH9B18)	AT4G39010	glycosyl hydrolase 9B18 [Arabidopsis thaliana]
TRINITY_DN36374_c0_g1_i1.p1 (GH9C2)	AT1G64390	glycosyl hydrolase 9C2 [Arabidopsis thaliana]
TRINITY_DN45567_c0_g1_i1.p1 (GH9C2)	AT1G64390	glycosyl hydrolase 9C2 [Arabidopsis thaliana]
TRINITY_DN45926_c0_g1_i3.p1 (GH9C2)	AT1G64390	glycosyl hydrolase 9C2 [Arabidopsis thaliana]
TRINITY_DN9494_c0_g1_i6.p1 (GH9C2)	AT1G64390	glycosyl hydrolase 9C2 [Arabidopsis thaliana]
TRINITY_DN124782_c0_g1_i1 (GH9B1)	AT1G70710	glycosyl_hydrolase_9B1_[Arabidopsis_thaliana]
TRINITY_DN124782_c0_g2_i1 (GH9B1)	AT1G70710	glycosyl_hydrolase_9B1_[Arabidopsis_thaliana]
TRINITY_DN124782_c0_g3_i1 (GH9B1)	AT1G70710	glycosyl_hydrolase_9B1_[Arabidopsis_thaliana]
TRINITY_DN106163_c0_g1_i1 (GH9C2)	AT1G64390	glycosyl_hydrolase_9C2_[Arabidopsis_thaliana]
TRINITY_DN33484_c0_g1_i5 (GH9C2)	AT1G64390	glycosyl_hydrolase_9C2_[Arabidopsis_thaliana]
TRINITY_DN12206_c0_g1_i11 (ATBETAFRUCT4)	AT1G12240	Glycosyl_hydrolases_family_32_protein_[Arabidopsis_thaliana]
TRINITY_DN3045_c0_g1_i21.p1 (ATTPPA)	AT5G51460	Haloacid dehalogenase-like hydrolase (HAD) superfamily protein [Arabidopsis thaliana]
TRINITY_DN13624_c0_g1_i3.p1 (ATTPPA)	AT5G51460	Haloacid dehalogenase-like hydrolase (HAD) superfamily protein [Arabidopsis thaliana]
TRINITY_DN38558_c0_g1_i1.p1 (TPPF)	AT4G12430	Haloacid dehalogenase-like hydrolase (HAD) superfamily protein [Arabidopsis thaliana]
TRINITY_DN75037_c0_g1_i1.p1 (TPPD)	AT1G35910	Haloacid dehalogenase-like hydrolase (HAD) superfamily protein [Arabidopsis thaliana]
TRINITY_DN26004_c0_g1_i34 (ATTPPA)	AT5G51460	Haloacid_dehalogenase-like_hydrolase_(HAD)_superfamily_protein_[Arabidopsis_thaliana]
TRINITY_DN26004_c0_g2_i1 (ATTPPA)	AT5G51460	Haloacid_dehalogenase-like_hydrolase_(HAD)_superfamily_protein_[Arabidopsis_thaliana]
TRINITY_DN27011_c0_g1_i1.p1 (BAM1)	AT5G65700	Leucine-rich receptor-like protein kinase family protein [Arabidopsis thaliana]
TRINITY_DN27479_c0_g1_i1.p1 (BAM1)	AT5G65700	Leucine-rich receptor-like protein kinase family protein [Arabidopsis thaliana]
TRINITY_DN33722_c0_g1_i1.p1 (BAM1)	AT5G65700	Leucine-rich receptor-like protein kinase family protein [Arabidopsis thaliana]
TRINITY_DN103_c0_g1_i10 (BAM1)	AT5G65700	Leucine-rich_receptor-like_protein_kinase_family_protein_[Arabidopsis_thaliana]
TRINITY_DN10920_c1_g1_i9 (BAM2)	AT3G49670	Leucine-rich_receptor-like_protein_kinase_family_protein_[Arabidopsis_thaliana]
TRINITY_DN11338_c0_g1_i1 (BAM1)	AT5G65700	Leucine-rich_receptor-like_protein_kinase_family_protein_[Arabidopsis_thaliana]
TRINITY_DN29359_c0_g4_i1 (BAM1)	AT5G65700	Leucine-rich_receptor-like_protein_kinase_family_protein_[Arabidopsis_thaliana]
TRINITY_DN30766_c0_g1_i2 (APS2)	AT1G19920	Pseudouridine_synthase/archaeosine_transglycosylase-like_family_protein_[Arabidopsis_thaliana]
TRINITY_DN12862_c0_g1_i1.p1 (SPS3F)	AT1G04920	sucrose phosphate synthase 3F [Arabidopsis thaliana]
TRINITY_DN13102_c0_g1_i3.p1 (SPS3F)	AT1G04920	sucrose phosphate synthase 3F [Arabidopsis thaliana]
TRINITY_DN11763_c0_g1_i1.p1 (SPS3F)	AT1G04920	sucrose phosphate synthase 3F [Arabidopsis thaliana]
TRINITY_DN6616_c1_g2_i1.p1 (SPS3F)	AT1G04920	sucrose phosphate synthase 3F [Arabidopsis thaliana]
TRINITY_DN1844_c0_g1_i8.p1 (SUS3)	AT4G02280	sucrose synthase 3 [Arabidopsis thaliana]
TRINITY_DN7834_c0_g1_i7.p1 (SUS3)	AT4G02280	sucrose synthase 3 [Arabidopsis thaliana]
TRINITY_DN33045_c0_g1_i2.p1 (SUS4)	AT3G43190	sucrose synthase 4 [Arabidopsis thaliana]
TRINITY_DN35127_c0_g1_i1.p1 (SUS4)	AT3G43190	sucrose synthase 4 [Arabidopsis thaliana]
TRINITY_DN22124_c0_g1_i1 (SUS3)	AT4G02280	sucrose_synthase_3_[Arabidopsis_thaliana]
TRINITY_DN70686_c0_g1_i1 (SUS3)	AT4G02280	sucrose_synthase_3_[Arabidopsis_thaliana]
TRINITY_DN75_c0_g5_i3 (SUS3)	AT4G02280	sucrose_synthase_3_[Arabidopsis_thaliana]
TRINITY_DN75_c1_g1_i4 (SUS3)	AT4G02280	sucrose_synthase_3_[Arabidopsis_thaliana]
TRINITY_DN71985_c0_g1_i3 (SUS4)	AT3G43190	sucrose_synthase_4_[Arabidopsis_thaliana]
TRINITY_DN39073_c1_g1_i1 (SUS6)	AT1G73370	sucrose_synthase_6_[Arabidopsis_thaliana]
TRINITY_DN28838_c0_g1_i13.p1 (ATSPS4F)	AT4G10120	Sucrose-phosphate synthase family protein [Arabidopsis thaliana]
TRINITY_DN124247_c0_g1_i1 (TPS11)	AT2G18700	trehalose_phosphatase/synthase_11_[Arabidopsis_thaliana]
TRINITY_DN23568_c0_g1_i2 (TPS11)	AT2G18700	trehalose_phosphatase/synthase_11_[Arabidopsis_thaliana]
TRINITY_DN32950_c0_g1_i3 (TPS11)	AT2G18700	trehalose_phosphatase/synthase_11_[Arabidopsis_thaliana]
TRINITY_DN3305_c0_g1_i3 (TPS11)	AT2G18700	trehalose_phosphatase/synthase_11_[Arabidopsis_thaliana]
TRINITY_DN61969_c0_g1_i1 (TPS8)	AT1G70290	trehalose-6-phosphatase_synthase_S8_[Arabidopsis_thaliana]
TRINITY_DN44722_c0_g1_i2.p1 (TPPB)	AT1G78090	trehalose-6-phosphate phosphatase [Arabidopsis thaliana]
TRINITY_DN4840_c0_g1_i6.p1 (TPS1)	AT1G78580	trehalose-6-phosphate synthase [Arabidopsis thaliana]
TRINITY_DN27083_c0_g1_i1.p1 (TPS1)	AT1G78580	trehalose-6-phosphate synthase [Arabidopsis thaliana]
TRINITY_DN52166_c0_g1_i7 (TPPB)	AT1G78090	trehalose-6-phosphate_phosphatase_[Arabidopsis_thaliana]
TRINITY_DN118736_c0_g1_i1 (TPS1)	AT1G78580	trehalose-6-phosphate_synthase_[Arabidopsis_thaliana]
TRINITY_DN19869_c0_g1_i7 (TPS1)	AT1G78580	trehalose-6-phosphate_synthase_[Arabidopsis_thaliana]
TRINITY_DN10252_c0_g1_i18.p1 (TPS9)	AT1G23870	trehalose-phosphatase/synthase 9 [Arabidopsis thaliana]
TRINITY_DN16662_c0_g1_i1.p1 (TPS9)	AT1G23870	trehalose-phosphatase/synthase 9 [Arabidopsis thaliana]
TRINITY_DN1160_c0_g2_i2 (TPS7)	AT1G06410	trehalose-phosphatase/synthase_7_[Arabidopsis_thaliana]
TRINITY_DN31606_c0_g1_i1 (TPS9)	AT1G23870	trehalose-phosphatase/synthase_9_[Arabidopsis_thaliana]
TRINITY_DN94980_c0_g1_i1 (UGP2)	AT5G17310	UDP-glucose_pyrophosphorylase_2_[Arabidopsis_thaliana]
TRINITY_DN94980_c0_g2_i2 (UGP2)	AT5G17310	UDP-glucose_pyrophosphorylase_2_[Arabidopsis_thaliana]
TRINITY_DN38851_c0_g1_i1.p1 (GBSS1)	AT1G32900	UDP-Glycosyltransferase superfamily protein [Arabidopsis thaliana]
TRINITY_DN3659_c0_g1_i16.p1 (GBSS1)	AT1G32900	UDP-Glycosyltransferase superfamily protein [Arabidopsis thaliana]
TRINITY_DN21512_c0_g1_i1.p1 (GBSS1)	AT1G32900	UDP-Glycosyltransferase superfamily protein [Arabidopsis thaliana]
TRINITY_DN19793_c0_g1_i3.p1 (GBSS1)	AT1G32900	UDP-Glycosyltransferase superfamily protein [Arabidopsis thaliana]
TRINITY_DN35712_c0_g1_i1.p1 (GBSS1)	AT1G32900	UDP-Glycosyltransferase superfamily protein [Arabidopsis thaliana]

## Sheet: ST5
Supplementary Table 5 : Differentially expressed genes (DEGs) involved in Antioxidant Pathway (Enzymatic)
Gene ID	TAIR ID	Description
TRINITY_DN265_c0_g1_i11.p1 (APX1)	AT1G07890	ascorbate peroxidase 1 [Arabidopsis thaliana]
TRINITY_DN40520_c0_g2_i5.p1 (APX2)	AT3G09640	ascorbate peroxidase 2 [Arabidopsis thaliana]
TRINITY_DN70738_c0_g1_i2 (APX2)	AT3G09640	ascorbate_peroxidase_2_[Arabidopsis_thaliana]
TRINITY_DN55328_c0_g2_i3 (APX5)	AT4G35970	ascorbate_peroxidase_5_[Arabidopsis_thaliana]
TRINITY_DN102578_c0_g1_i1.p1 (CAT1)	AT1G20630	catalase 1 [Arabidopsis thaliana]
TRINITY_DN175674_c0_g1_i1.p1 (CAT1)	AT1G20630	catalase 1 [Arabidopsis thaliana]
TRINITY_DN50460_c0_g1_i2.p1 (CAT1)	AT1G20630	catalase 1 [Arabidopsis thaliana]
TRINITY_DN124588_c0_g1_i1.p1 (CAT2)	AT4G35090	catalase 2 [Arabidopsis thaliana]
TRINITY_DN44476_c0_g1_i10.p1 (CAT2)	AT4G35090	catalase 2 [Arabidopsis thaliana]
TRINITY_DN56711_c1_g1_i1.p1 (CAT2)	AT4G35090	catalase 2 [Arabidopsis thaliana]
TRINITY_DN56711_c0_g3_i1.p1 (CAT3)	AT1G20620	catalase 3 [Arabidopsis thaliana]
TRINITY_DN135127_c0_g1_i1 (CAT1)	AT1G20630	catalase_1_[Arabidopsis_thaliana]
TRINITY_DN12377_c0_g1_i1 (CAT2)	AT4G35090	catalase_2_[Arabidopsis_thaliana]
TRINITY_DN21254_c0_g1_i2 (CAT2)	AT4G35090	catalase_2_[Arabidopsis_thaliana]
TRINITY_DN3666_c1_g1_i1 (CAT2)	AT4G35090	catalase_2_[Arabidopsis_thaliana]
TRINITY_DN87316_c0_g1_i1 (CAT2)	AT4G35090	catalase_2_[Arabidopsis_thaliana]
TRINITY_DN62505_c0_g1_i1 (CAT3)	AT1G20620	catalase_3_[Arabidopsis_thaliana]
TRINITY_DN63373_c0_g1_i1.p1 (CAT2)	AT1G58030	cationic amino acid transporter 2 [Arabidopsis thaliana]
TRINITY_DN18174_c0_g1_i2.p1 (FSD1)	AT4G25100	Fe superoxide dismutase 1 [Arabidopsis thaliana]
TRINITY_DN3359_c0_g1_i3.p1 (FSD2)	AT5G51100	Fe superoxide dismutase 2 [Arabidopsis thaliana]
TRINITY_DN120061_c0_g1_i1.p1 (GPX7)	AT4G31870	glutathione peroxidase 7 [Arabidopsis thaliana]
TRINITY_DN112987_c0_g1_i1.p1 (GPX8)	AT1G63460	glutathione peroxidase 8 [Arabidopsis thaliana]
TRINITY_DN112386_c0_g1_i1.p1 (GR)	AT3G54660	glutathione reductase [Arabidopsis thaliana]
TRINITY_DN44418_c0_g1_i4.p1 (GSTF11)	AT3G03190	glutathione S-transferase F11 [Arabidopsis thaliana]
TRINITY_DN64415_c0_g1_i11.p1 (GSTF3)	AT2G02930	glutathione S-transferase F3 [Arabidopsis thaliana]
TRINITY_DN120981_c0_g1_i2.p1 (GSTF8)	AT2G47730	glutathione S-transferase phi 8 [Arabidopsis thaliana]
TRINITY_DN56661_c0_g1_i1.p1 (GSTF8)	AT2G47730	glutathione S-transferase phi 8 [Arabidopsis thaliana]
TRINITY_DN71337_c1_g1_i1 (GSTF7)	AT1G02920	glutathione_S-transferase_7_[Arabidopsis_thaliana]
TRINITY_DN150316_c1_g1_i1 (GSTF11)	AT3G03190	glutathione_S-transferase_F11_[Arabidopsis_thaliana]
TRINITY_DN87233_c0_g1_i4 (GSTF3)	AT2G02930	glutathione_S-transferase_F3_[Arabidopsis_thaliana]
TRINITY_DN5124_c4_g1_i1 (GSTL3)	AT5G02790	Glutathione_S-transferase_family_protein_[Arabidopsis_thaliana]
TRINITY_DN111779_c0_g1_i2 (GSTF9)	AT2G30860	glutathione_S-transferase_PHI_9_[Arabidopsis_thaliana]
TRINITY_DN10366_c0_g1_i12 (GSTU7)	AT2G29420	glutathione_S-transferase_tau_7_[Arabidopsis_thaliana]
TRINITY_DN29981_c0_g1_i4 (GSTU7)	AT2G29420	glutathione_S-transferase_tau_7_[Arabidopsis_thaliana]
TRINITY_DN87875_c0_g1_i1 (GSTU7)	AT2G29420	glutathione_S-transferase_tau_7_[Arabidopsis_thaliana]
TRINITY_DN3391_c0_g1_i15.p1 (GR1)	AT3G24170	glutathione-disulfide reductase [Arabidopsis thaliana]
TRINITY_DN50725_c0_g1_i2 (GR1)	AT3G24170	glutathione-disulfide_reductase_[Arabidopsis_thaliana]
TRINITY_DN190430_c0_g1_i1.p1 (MSD1)	AT3G10920	manganese superoxide dismutase 1 [Arabidopsis thaliana]
TRINITY_DN84811_c0_g1_i2 (MSD1)	AT3G10920	manganese_superoxide_dismutase_1_[Arabidopsis_thaliana]

## Sheet: ST6
Supplementary Table 6 : Differentially expressed genes (DEGs) involved in Antioxidant Pathway (Non-Enzymatic)
GeneID	TAIR ID	Description
TRINITY_DN13274_c0_g1_i2.p1 (TT4)	AT5G13930	Chalcone and stilbene synthase family protein [Arabidopsis thaliana]
TRINITY_DN4648_c0_g2_i1.p1 (TT4)	AT5G13930	Chalcone and stilbene synthase family protein [Arabidopsis thaliana]
TRINITY_DN4648_c0_g1_i14.p1 (TT4)	AT5G13930	Chalcone and stilbene synthase family protein [Arabidopsis thaliana]
TRINITY_DN12703_c0_g1_i2 (C4H)	AT2G30490	cinnamate-4-hydroxylase_[Arabidopsis_thaliana]
TRINITY_DN9196_c0_g1_i11.p1 (TT7)	AT5G07990	Cytochrome P450 superfamily protein [Arabidopsis thaliana]
TRINITY_DN3987_c0_g1_i1.p1 (TT7)	AT5G07990	Cytochrome P450 superfamily protein [Arabidopsis thaliana]
TRINITY_DN3987_c0_g2_i1.p1 (TT7)	AT5G07990	Cytochrome P450 superfamily protein [Arabidopsis thaliana]
TRINITY_DN20701_c0_g1_i1.p1 (TT7)	AT5G07990	Cytochrome P450 superfamily protein [Arabidopsis thaliana]
TRINITY_DN151195_c0_g1_i1.p1 (TT7)	AT5G07990	Cytochrome P450 superfamily protein [Arabidopsis thaliana]
TRINITY_DN7259_c0_g1_i6 (CYP98A3)	AT2G40890	cytochrome_P450,_family_98,_subfamily_A,_polypeptide_3_[Arabidopsis_thaliana]
TRINITY_DN298_c0_g1_i1 (TT7)	AT5G07990	Cytochrome_P450_superfamily_protein_[Arabidopsis_thaliana]
TRINITY_DN185361_c0_g1_i1.p1 (HCT)	AT5G48930	hydroxycinnamoyl-CoA shikimate/quinate hydroxycinnamoyl transferase [Arabidopsis thaliana]
TRINITY_DN3985_c0_g1_i12.p1 (HCT)	AT5G48930	hydroxycinnamoyl-CoA shikimate/quinate hydroxycinnamoyl transferase [Arabidopsis thaliana]
TRINITY_DN93318_c0_g1_i1 (HCT)	AT5G48930	hydroxycinnamoyl-CoA_shikimate/quinate_hydroxycinnamoyl_transferase_[Arabidopsis_thaliana]
TRINITY_DN4228_c0_g1_i4 (HCT)	AT5G48930	hydroxycinnamoyl-CoA_shikimate/quinate_hydroxycinnamoyl_transferase_[Arabidopsis_thaliana]
TRINITY_DN94994_c0_g1_i6 (HCT)	AT5G48930	hydroxycinnamoyl-CoA_shikimate/quinate_hydroxycinnamoyl_transferase_[Arabidopsis_thaliana]
TRINITY_DN14378_c1_g1_i1 (HCT)	AT5G48930	hydroxycinnamoyl-CoA_shikimate/quinate_hydroxycinnamoyl_transferase_[Arabidopsis_thaliana]
TRINITY_DN28029_c0_g1_i2.p1 (LDOX)	AT4G22880	leucoanthocyanidin dioxygenase [Arabidopsis thaliana]
TRINITY_DN28029_c0_g1_i2.p1 (LDOX)	AT4G22880	leucoanthocyanidin dioxygenase [Arabidopsis thaliana]
TRINITY_DN51843_c0_g1_i3 (BAN)	AT1G61720	NAD(P)-binding_Rossmann-fold_superfamily_protein_[Arabidopsis_thaliana]
TRINITY_DN41461_c0_g1_i1 (CCoAOMT1)	AT4G34050	S-adenosyl-L-methionine-dependent_methyltransferases_superfamily_protein_[Arabidopsis_thaliana]
TRINITY_DN2640_c1_g1_i14 (CCoAOMT1)	AT4G34050	S-adenosyl-L-methionine-dependent_methyltransferases_superfamily_protein_[Arabidopsis_thaliana]

## Sheet: ST7
Supplementary Table 7 : Differentially expressed genes (DEGs) involved in Plant Hormone Signaling
Gene ID	TAIR ID	Description
TRINITY_DN86681_c0_g1_i1 (GH3.1)	AT2G14960	Auxin-responsive_GH3_family_protein_[Arabidopsis_thaliana]
TRINITY_DN193946_c0_g1_i1 (GAI)	AT1G14920	GRAS_family_transcription_factor_family_protein_[Arabidopsis_thaliana]
TRINITY_DN5234_c2_g1_i1 (ERF1)	AT3G23240	ethylene_response_factor_1_[Arabidopsis_thaliana]
TRINITY_DN44119_c0_g1_i1 (AHG1)	AT5G51760	Protein_phosphatase_2C_family_protein_[Arabidopsis_thaliana]
TRINITY_DN1630_c9_g2_i1 (ERF1)	AT3G23240	ethylene_response_factor_1_[Arabidopsis_thaliana]
TRINITY_DN25091_c0_g1_i1 (ERF2)	AT5G47220	ethylene_responsive_element_binding_factor_2_[Arabidopsis_thaliana]
TRINITY_DN1951_c0_g1_i25 (PP2CA)	AT3G11410	protein_phosphatase_2CA_[Arabidopsis_thaliana]
TRINITY_DN13664_c0_g1_i2 (GH3.1)	AT2G14960	Auxin-responsive_GH3_family_protein_[Arabidopsis_thaliana]
TRINITY_DN67401_c0_g1_i1 (HAI2)	AT1G07430	highly_ABA-induced_PP2C_protein_2_[Arabidopsis_thaliana]
TRINITY_DN116706_c0_g1_i1 (RGA1)	AT2G01570	GRAS_family_transcription_factor_family_protein_[Arabidopsis_thaliana]
TRINITY_DN46274_c1_g1_i9 (RGL3)	AT5G17490	RGA-like_protein_3_[Arabidopsis_thaliana]
TRINITY_DN109326_c0_g1_i1 (GH3.1)	AT2G14960	Auxin-responsive_GH3_family_protein_[Arabidopsis_thaliana]
TRINITY_DN803_c3_g1_i15 (ABF4)	AT3G19290	ABRE_binding_factor_4_[Arabidopsis_thaliana]
TRINITY_DN113054_c0_g1_i1 (MPK6)	AT2G43790	MAP_kinase_6_[Arabidopsis_thaliana]
TRINITY_DN5754_c1_g1_i8 (ABF2)	AT1G45249	abscisic_acid_responsive_elements-binding_factor_2_[Arabidopsis_thaliana]
TRINITY_DN92431_c0_g1_i4 (EBF1)	AT2G25490	EIN3-binding_F_box_protein_1_[Arabidopsis_thaliana]
TRINITY_DN12735_c0_g1_i1 (EIN2)	AT5G03280	NRAMP_metal_ion_transporter_family_protein_[Arabidopsis_thaliana]
TRINITY_DN21907_c0_g2_i1 (TIFY10B)	AT1G74950	TIFY_domain/Divergent_CCT_motif_family_protein_[Arabidopsis_thaliana]
TRINITY_DN4646_c0_g1_i4 (HAB2)	AT1G17550	homology_to_ABI2_[Arabidopsis_thaliana]
TRINITY_DN963_c1_g2_i3 (ABF2)	AT1G45249	abscisic_acid_responsive_elements-binding_factor_2_[Arabidopsis_thaliana]
TRINITY_DN58082_c0_g1_i3 (AREB3)	AT3G56850	ABA-responsive_element_binding_protein_3_[Arabidopsis_thaliana]
TRINITY_DN64460_c2_g1_i3 (TGA10)	AT5G06839	bZIP_transcription_factor_family_protein_[Arabidopsis_thaliana]
TRINITY_DN67589_c0_g1_i1 (AREB3)	AT3G56850	ABA-responsive_element_binding_protein_3_[Arabidopsis_thaliana]
TRINITY_DN4951_c1_g1_i14 (ABF2)	AT1G45249	abscisic_acid_responsive_elements-binding_factor_2_[Arabidopsis_thaliana]
TRINITY_DN39289_c0_g1_i5 (ERF1)	AT3G23240	ethylene_response_factor_1_[Arabidopsis_thaliana]
TRINITY_DN29293_c0_g2_i3 (EBF1)	AT2G25490	EIN3-binding_F_box_protein_1_[Arabidopsis_thaliana]
TRINITY_DN7345_c0_g1_i15 (JAZ6)	AT1G72450	jasmonate-zim-domain_protein_6_[Arabidopsis_thaliana]
TRINITY_DN1106_c0_g1_i6 (EBF1)	AT2G25490	EIN3-binding_F_box_protein_1_[Arabidopsis_thaliana]
TRINITY_DN25307_c0_g1_i1 (IAA14)	AT4G14550	indole-3-acetic_acid_inducible_14_[Arabidopsis_thaliana]
TRINITY_DN70958_c0_g1_i1 (CYCD3;2)	AT5G67260	CYCLIN_D3;2_[Arabidopsis_thaliana]
TRINITY_DN157505_c0_g1_i2 (RGL1)	AT1G66350	RGA-like_1_[Arabidopsis_thaliana]
TRINITY_DN144870_c0_g1_i1 (AHP1)	AT3G21510	histidine-containing_phosphotransmitter_1_[Arabidopsis_thaliana]
TRINITY_DN21907_c0_g1_i1 (JAZ6)	AT1G72450	jasmonate-zim-domain_protein_6_[Arabidopsis_thaliana]
TRINITY_DN99361_c0_g1_i1 (RGL2)	AT3G03450	RGA-like_2_[Arabidopsis_thaliana]
TRINITY_DN21435_c0_g1_i2 (RR17)	AT3G56380	response_regulator_17_[Arabidopsis_thaliana]
TRINITY_DN95996_c0_g1_i1 (IAA19)	AT3G15540	indole-3-acetic_acid_inducible_19_[Arabidopsis_thaliana]
TRINITY_DN18169_c1_g1_i5 (IAA16)	AT3G04730	indoleacetic_acid-induced_protein_16_[Arabidopsis_thaliana]
TRINITY_DN1255_c1_g1_i2 (RR17)	AT3G56380	response_regulator_17_[Arabidopsis_thaliana]
TRINITY_DN92065_c0_g1_i4 (BKI1)	AT5G42750	BRI1_kinase_inhibitor_1_[Arabidopsis_thaliana]
TRINITY_DN15460_c0_g1_i1 (COI1)	AT2G39940	RNI-like_superfamily_protein_[Arabidopsis_thaliana]
TRINITY_DN39943_c0_g1_i1 (IAA14)	AT4G14550	indole-3-acetic_acid_inducible_14_[Arabidopsis_thaliana]
TRINITY_DN6832_c0_g1_i7 (DFL2)	AT4G03400	Auxin-responsive_GH3_family_protein_[Arabidopsis_thaliana]
TRINITY_DN4092_c0_g2_i3 (ATAUX2-11)	AT5G43700	AUX/IAA_transcriptional_regulator_family_protein_[Arabidopsis_thaliana]
TRINITY_DN56644_c1_g1_i1 (IAA11)	AT4G28640	indole-3-acetic_acid_inducible_11_[Arabidopsis_thaliana]
TRINITY_DN18055_c1_g1_i3 (ATAUX2-11)	AT5G43700	AUX/IAA_transcriptional_regulator_family_protein_[Arabidopsis_thaliana]
TRINITY_DN84536_c0_g3_i1 (TCH4)	AT5G57560	Xyloglucan_endotransglucosylase/hydrolase_family_protein_[Arabidopsis_thaliana]
TRINITY_DN9317_c0_g1_i20 (ABF2)	AT1G45249	abscisic_acid_responsive_elements-binding_factor_2_[Arabidopsis_thaliana]
TRINITY_DN13361_c1_g1_i23 (PRB1)	AT2G14580	basic_pathogenesis-related_protein_1_[Arabidopsis_thaliana]
TRINITY_DN53536_c0_g1_i3 (PRB1)	AT2G14580	basic_pathogenesis-related_protein_1_[Arabidopsis_thaliana]
TRINITY_DN1286_c0_g1_i10 (IAA11)	AT4G28640	indole-3-acetic_acid_inducible_11_[Arabidopsis_thaliana]
TRINITY_DN33415_c0_g2_i12 (RGL2)	AT3G03450	RGA-like_2_[Arabidopsis_thaliana]
TRINITY_DN2180_c1_g1_i1 (GID1B)	AT3G63010	alpha/beta-Hydrolases_superfamily_protein_[Arabidopsis_thaliana]
TRINITY_DN16986_c1_g1_i3 (GID1B)	AT3G63010	alpha/beta-Hydrolases_superfamily_protein_[Arabidopsis_thaliana]
TRINITY_DN13468_c0_g1_i34 (PP2CA)	AT3G11410	protein_phosphatase_2CA_[Arabidopsis_thaliana]
TRINITY_DN2180_c0_g1_i1 (GID1B)	AT3G63010	alpha/beta-Hydrolases_superfamily_protein_[Arabidopsis_thaliana]
TRINITY_DN129104_c0_g1_i1 (RR18)	AT5G58080	response_regulator_18_[Arabidopsis_thaliana]
TRINITY_DN6792_c1_g1_i2 (TCH4)	AT5G57560	Xyloglucan_endotransglucosylase/hydrolase_family_protein_[Arabidopsis_thaliana]
TRINITY_DN108281_c0_g2_i2 (BRU6)	AT4G37390	Auxin-responsive_GH3_family_protein_[Arabidopsis_thaliana]
TRINITY_DN88841_c0_g2_i1 (AHP4)	AT3G16360	HPT_phosphotransmitter_4_[Arabidopsis_thaliana]
TRINITY_DN112026_c0_g1_i1 (EIN4)	AT3G04580	Signal_transduction_histidine_kinase,_hybrid-type,_ethylene_sensor_[Arabidopsis_thaliana]
TRINITY_DN124640_c0_g1_i1 (RR17)	AT3G56380	response_regulator_17_[Arabidopsis_thaliana]
TRINITY_DN92402_c0_g1_i1 (IAA19)	AT3G15540	indole-3-acetic_acid_inducible_19_[Arabidopsis_thaliana]
TRINITY_DN9327_c0_g1_i1 (PYL6)	AT2G40330	PYR1-like_6_[Arabidopsis_thaliana]
TRINITY_DN1630_c9_g1_i1 (ERF1)	AT3G23240	ethylene_response_factor_1_[Arabidopsis_thaliana]
TRINITY_DN5234_c0_g1_i4 (ERF1)	AT3G23240	ethylene_response_factor_1_[Arabidopsis_thaliana]
TRINITY_DN53254_c0_g1_i1 (PYL5)	AT5G05440	Polyketide_cyclase/dehydrase_and_lipid_transport_superfamily_protein_[Arabidopsis_thaliana]
TRINITY_DN14489_c0_g1_i8 (PYL4)	AT2G38310	PYR1-like_4_[Arabidopsis_thaliana]
TRINITY_DN4375_c9_g1_i16 (PYL4)	AT2G38310	PYR1-like_4_[Arabidopsis_thaliana]
TRINITY_DN47739_c0_g1_i22 (EBF1)	AT2G25490	EIN3-binding_F_box_protein_1_[Arabidopsis_thaliana]
TRINITY_DN12585_c0_g2_i11 (IAA29)	AT4G32280	indole-3-acetic_acid_inducible_29_[Arabidopsis_thaliana]
TRINITY_DN14489_c0_g2_i1 (PYL4)	AT2G38310	PYR1-like_4_[Arabidopsis_thaliana]
TRINITY_DN188_c1_g1_i12 (ETR2)	AT3G23150	Signal_transduction_histidine_kinase,_hybrid-type,_ethylene_sensor_[Arabidopsis_thaliana]
TRINITY_DN5043_c0_g1_i15 (EBF1)	AT2G25490	EIN3-binding_F_box_protein_1_[Arabidopsis_thaliana]
TRINITY_DN33012_c1_g1_i1 (IAA19)	AT3G15540	indole-3-acetic_acid_inducible_19_[Arabidopsis_thaliana]
TRINITY_DN183127_c0_g1_i1 (RGL1)	AT1G66350	RGA-like_1_[Arabidopsis_thaliana]
TRINITY_DN50936_c0_g1_i1 (ARF1)	AT1G59750	auxin_response_factor_1_[Arabidopsis_thaliana]
TRINITY_DN40544_c0_g1_i13 (PP2CA)	AT3G11410	protein_phosphatase_2CA_[Arabidopsis_thaliana]
TRINITY_DN9813_c0_g1_i2 (PP2CA)	AT3G11410	protein_phosphatase_2CA_[Arabidopsis_thaliana]
TRINITY_DN19110_c0_g1_i1 (PP2CA)	AT3G11410	protein_phosphatase_2CA_[Arabidopsis_thaliana]
TRINITY_DN7190_c0_g1_i1 (HAI2)	AT1G07430	highly_ABA-induced_PP2C_protein_2_[Arabidopsis_thaliana]
TRINITY_DN19433_c0_g1_i1 (COI1)	AT2G39940	RNI-like_superfamily_protein_[Arabidopsis_thaliana]
TRINITY_DN98779_c0_g1_i1 (COI1)	AT2G39940	RNI-like_superfamily_protein_[Arabidopsis_thaliana]
TRINITY_DN67404_c0_g1_i1.p1 (RR17)	AT3G56380	response regulator 17 [Arabidopsis thaliana]
TRINITY_DN27580_c0_g1_i2.p1 (TCH4)	AT5G57560	Xyloglucan endotransglucosylase/hydrolase family protein [Arabidopsis thaliana]
TRINITY_DN8983_c0_g1_i2.p1 (SNRK2-8)	AT1G78290	Protein kinase superfamily protein [Arabidopsis thaliana]
TRINITY_DN35149_c0_g1_i3.p1 (AHP4)	AT3G16360	HPT phosphotransmitter 4 [Arabidopsis thaliana]
TRINITY_DN58663_c0_g1_i1.p1 (DFL1)	AT5G54510	Auxin-responsive GH3 family protein [Arabidopsis thaliana]
TRINITY_DN2450_c0_g1_i2.p1 (PYL4)	AT2G38310	PYR1-like 4 [Arabidopsis thaliana]
TRINITY_DN5594_c0_g2_i1.p1 (JAZ6)	AT1G72450	jasmonate-zim-domain protein 6 [Arabidopsis thaliana]
TRINITY_DN55859_c0_g2_i1.p1 (IAA11)	AT4G28640	indole-3-acetic acid inducible 11 [Arabidopsis thaliana]
TRINITY_DN60690_c0_g1_i2.p1 (RR5)	AT3G48100	response regulator 5 [Arabidopsis thaliana]
TRINITY_DN52594_c0_g1_i1.p1 (WOL)	AT2G01830	CHASE domain containing histidine kinase protein [Arabidopsis thaliana]
TRINITY_DN26428_c1_g1_i1.p1 (PYL4)	AT2G38310	PYR1-like 4 [Arabidopsis thaliana]
TRINITY_DN22269_c0_g1_i5.p1 (TCH4)	AT5G57560	Xyloglucan endotransglucosylase/hydrolase family protein [Arabidopsis thaliana]
TRINITY_DN3507_c0_g1_i10.p1 (ARR3)	AT1G59940	response regulator 3 [Arabidopsis thaliana]
TRINITY_DN43476_c0_g2_i4.p1 (LAX3)	AT1G77690	like AUX1 3 [Arabidopsis thaliana]
TRINITY_DN37279_c0_g1_i17.p1 (CYCD3;2)	AT5G67260	CYCLIN D3;2 [Arabidopsis thaliana]
TRINITY_DN61346_c0_g1_i1.p1 (MP)	AT1G19850	Transcriptional factor B3 family protein / auxin-responsive factor AUX/IAA-like protein [Arabidopsis thaliana]
TRINITY_DN68577_c0_g1_i6.p1 (ARR9)	AT3G57040	response regulator 9 [Arabidopsis thaliana]
TRINITY_DN31009_c0_g1_i1.p1 (PYL4)	AT2G38310	PYR1-like 4 [Arabidopsis thaliana]
TRINITY_DN2450_c0_g2_i2.p1 (PYL6)	AT2G40330	PYR1-like 6 [Arabidopsis thaliana]
TRINITY_DN71821_c0_g2_i1.p1 (GH3.9)	AT2G47750	putative indole-3-acetic acid-amido synthetase GH3.9 [Arabidopsis thaliana]
TRINITY_DN2450_c2_g1_i1.p1 (PYL6)	AT2G40330	PYR1-like 6 [Arabidopsis thaliana]
TRINITY_DN5782_c1_g2_i1.p1 (CYCD3;2)	AT5G67260	CYCLIN D3;2 [Arabidopsis thaliana]
TRINITY_DN21514_c0_g1_i2.p1 (CYCD3;3)	AT3G50070	CYCLIN D3;3 [Arabidopsis thaliana]
TRINITY_DN12065_c0_g1_i1.p1 (CYCD3;3)	AT3G50070	CYCLIN D3;3 [Arabidopsis thaliana]
TRINITY_DN102161_c0_g2_i1.p1 (RGL1)	AT1G66350	RGA-like 1 [Arabidopsis thaliana]
TRINITY_DN916_c0_g1_i9.p1 (JAZ6)	AT1G72450	jasmonate-zim-domain protein 6 [Arabidopsis thaliana]

## Sheet: ST8
Supplementary Table 8 : Differentially expressed genes (DEGs) involved in Proline Metabolism
Gene ID	TAIR ID	Description
TRINITY_DN186362_c0_g1_i1.p1 (ALDH2B4)	AT3G48000	aldehyde dehydrogenase 2B4 [Arabidopsis thaliana]
TRINITY_DN144453_c0_g1_i1.p1 (ALDH2B4)	AT3G48000	aldehyde dehydrogenase 2B4 [Arabidopsis thaliana]
TRINITY_DN177236_c0_g1_i1.p1 (ALDH2B4)	AT3G48000	aldehyde dehydrogenase 2B4 [Arabidopsis thaliana]
TRINITY_DN7181_c0_g3_i1 (ALDH3F1)	AT4G36250	aldehyde_dehydrogenase_3F1_[Arabidopsis_thaliana]
TRINITY_DN261_c2_g2_i1 (ALDH7B4)	AT1G54100	aldehyde_dehydrogenase_7B4_[Arabidopsis_thaliana]
TRINITY_DN16151_c0_g1_i5 (ALDH7B4)	AT1G54100	aldehyde_dehydrogenase_7B4_[Arabidopsis_thaliana]
TRINITY_DN27939_c0_g1_i1.p1 (ADC1)	AT2G16500	arginine decarboxylase 1 [Arabidopsis thaliana]
TRINITY_DN1371_c0_g1_i18.p1 (ADC1)	AT2G16500	arginine decarboxylase 1 [Arabidopsis thaliana]
TRINITY_DN14837_c0_g1_i1 (ADC1)	AT2G16500	arginine_decarboxylase_1_[Arabidopsis_thaliana]
TRINITY_DN14837_c0_g2_i1 (ADC1)	AT2G16500	arginine_decarboxylase_1_[Arabidopsis_thaliana]
TRINITY_DN24454_c0_g1_i1 (ADC1)	AT2G16500	arginine_decarboxylase_1_[Arabidopsis_thaliana]
TRINITY_DN3382_c1_g1_i3 (ADC1)	AT2G16500	arginine_decarboxylase_1_[Arabidopsis_thaliana]
TRINITY_DN14787_c0_g1_i1 (ADC1)	AT2G16500	arginine_decarboxylase_1_[Arabidopsis_thaliana]
TRINITY_DN41239_c0_g1_i2 (ADC2)	AT4G34710	arginine_decarboxylase_2_[Arabidopsis_thaliana]
TRINITY_DN26250_c0_g1_i1 (ADC2)	AT4G34710	arginine_decarboxylase_2_[Arabidopsis_thaliana]
TRINITY_DN3382_c5_g1_i1 (ADC2)	AT4G34710	arginine_decarboxylase_2_[Arabidopsis_thaliana]
TRINITY_DN56105_c1_g1_i2.p1 (ASP1)	AT2G30970	aspartate aminotransferase 1 [Arabidopsis thaliana]
TRINITY_DN9364_c0_g1_i2.p1 (ASP3)	AT5G11520	aspartate aminotransferase 3 [Arabidopsis thaliana]
TRINITY_DN90069_c0_g1_i14 (ASP3)	AT5G11520	aspartate_aminotransferase_3_[Arabidopsis_thaliana]
TRINITY_DN5709_c1_g1_i12 (ASP3)	AT5G11520	aspartate_aminotransferase_3_[Arabidopsis_thaliana]
TRINITY_DN76303_c0_g1_i1.p1 (P5CS1)	AT2G39800	delta1-pyrroline-5-carboxylate synthase 1 [Arabidopsis thaliana]
TRINITY_DN180209_c0_g1_i1 (P5CS1)	AT2G39800	delta1-pyrroline-5-carboxylate_synthase_1_[Arabidopsis_thaliana]
TRINITY_DN149228_c0_g1_i1.p1 (DELTA-OAT)	AT5G46180	ornithine-delta-aminotransferase [Arabidopsis thaliana]
TRINITY_DN15854_c0_g1_i10.p1 (PAO5)	AT4G29720	polyamine oxidase 5 [Arabidopsis thaliana]
TRINITY_DN23_c1_g1_i2 (PAO4)	AT1G65840	polyamine_oxidase_4_[Arabidopsis_thaliana]
TRINITY_DN51772_c0_g1_i1.p1 (SAMDC)	AT3G02470	S-adenosylmethionine decarboxylase [Arabidopsis thaliana]
TRINITY_DN2599_c0_g1_i9.p1 (SAMDC)	AT3G02470	S-adenosylmethionine decarboxylase [Arabidopsis thaliana]
TRINITY_DN5457_c0_g1_i3.p1 (SPDS2)	AT1G70310	spermidine synthase 2 [Arabidopsis thaliana]
		`

## Sheet: ST9
Supplementary Table 9 : Module colors and DEGs correlated during drought stress in Fraxinus species
Fraxinus rhyncophylla			Fraxinus chiianensis
Gene ID	Colors		Gene ID	Colors
TRINITY_DN1004_c0_g2_i1	blue		TRINITY_DN10201_c0_g1_i1.p1	blue
TRINITY_DN10090_c0_g1_i9	blue		TRINITY_DN10202_c1_g1_i12.p1	blue
TRINITY_DN10118_c0_g1_i3	blue		TRINITY_DN102404_c0_g1_i3.p1	blue
TRINITY_DN10155_c0_g1_i12	blue		TRINITY_DN1027_c0_g1_i5.p1	blue
TRINITY_DN10166_c0_g2_i1	blue		TRINITY_DN10508_c0_g2_i1.p1	blue
TRINITY_DN10181_c1_g1_i1	blue		TRINITY_DN10810_c0_g1_i13.p1	blue
TRINITY_DN10203_c0_g1_i12	blue		TRINITY_DN10847_c1_g1_i3.p1	blue
TRINITY_DN10246_c0_g1_i14	blue		TRINITY_DN10894_c0_g1_i4.p1	blue
TRINITY_DN102953_c0_g1_i1	blue		TRINITY_DN10924_c0_g1_i1.p1	blue
TRINITY_DN10352_c0_g1_i5	blue		TRINITY_DN10928_c0_g2_i1.p1	blue
TRINITY_DN1038_c0_g1_i1	blue		TRINITY_DN10938_c0_g1_i2.p1	blue
TRINITY_DN103898_c0_g1_i1	blue		TRINITY_DN10948_c0_g1_i14.p1	blue
TRINITY_DN10412_c0_g1_i8	blue		TRINITY_DN10952_c0_g2_i1.p1	blue
TRINITY_DN10463_c0_g1_i2	blue		TRINITY_DN10973_c0_g1_i3.p1	blue
TRINITY_DN10488_c0_g1_i1	blue		TRINITY_DN11031_c0_g1_i3.p1	blue
TRINITY_DN10522_c0_g1_i10	blue		TRINITY_DN11078_c0_g1_i11.p1	blue
TRINITY_DN105933_c0_g1_i1	blue		TRINITY_DN11384_c0_g1_i3.p1	blue
TRINITY_DN10625_c0_g2_i1	blue		TRINITY_DN11415_c0_g1_i9.p1	blue
TRINITY_DN10653_c0_g1_i2	blue		TRINITY_DN11553_c0_g1_i2.p1	blue
TRINITY_DN1067_c0_g1_i11	blue		TRINITY_DN11607_c0_g1_i16.p1	blue
TRINITY_DN10708_c0_g1_i12	blue		TRINITY_DN11783_c0_g1_i10.p1	blue
TRINITY_DN10714_c0_g2_i4	blue		TRINITY_DN11805_c0_g1_i1.p1	blue
TRINITY_DN10723_c1_g1_i6	blue		TRINITY_DN11875_c0_g1_i13.p1	blue
TRINITY_DN107433_c0_g1_i2	blue		TRINITY_DN1187_c0_g1_i33.p1	blue
TRINITY_DN10798_c0_g1_i10	blue		TRINITY_DN118816_c0_g1_i1.p1	blue
TRINITY_DN108118_c1_g1_i2	blue		TRINITY_DN11932_c0_g1_i12.p1	blue
TRINITY_DN10891_c0_g1_i7	blue		TRINITY_DN12017_c0_g1_i8.p1	blue
TRINITY_DN10891_c1_g1_i7	blue		TRINITY_DN12018_c2_g2_i1.p1	blue
TRINITY_DN10997_c0_g1_i19	blue		TRINITY_DN121046_c0_g1_i1.p1	blue
TRINITY_DN110227_c0_g1_i11	blue		TRINITY_DN12105_c0_g1_i5.p1	blue
TRINITY_DN11046_c0_g1_i1	blue		TRINITY_DN12359_c0_g1_i11.p1	blue
TRINITY_DN11083_c0_g1_i4	blue		TRINITY_DN12406_c0_g1_i3.p1	blue
TRINITY_DN11144_c0_g1_i16	blue		TRINITY_DN12439_c0_g4_i1.p1	blue
TRINITY_DN11205_c0_g1_i16	blue		TRINITY_DN12479_c0_g1_i2.p1	blue
TRINITY_DN11243_c0_g1_i1	blue		TRINITY_DN12557_c0_g1_i1.p1	blue
TRINITY_DN112838_c0_g1_i1	blue		TRINITY_DN12613_c0_g1_i3.p1	blue
TRINITY_DN11590_c0_g1_i4	blue		TRINITY_DN12634_c0_g1_i3.p1	blue
TRINITY_DN11595_c0_g1_i1	blue		TRINITY_DN12641_c0_g1_i7.p1	blue
TRINITY_DN11625_c0_g1_i1	blue		TRINITY_DN12753_c0_g1_i7.p1	blue
TRINITY_DN11702_c2_g1_i6	blue		TRINITY_DN1290_c0_g1_i8.p1	blue
TRINITY_DN11753_c0_g1_i2	blue		TRINITY_DN12978_c1_g1_i5.p1	blue
TRINITY_DN119129_c0_g1_i6	blue		TRINITY_DN13070_c0_g1_i19.p1	blue
TRINITY_DN119858_c0_g1_i3	blue		TRINITY_DN13081_c0_g1_i3.p1	blue
TRINITY_DN1205_c0_g1_i5	blue		TRINITY_DN1326_c0_g1_i3.p1	blue
TRINITY_DN12074_c0_g1_i10	blue		TRINITY_DN13274_c0_g1_i2.p1	blue
TRINITY_DN1209_c1_g1_i1	blue		TRINITY_DN13569_c0_g2_i2.p1	blue
TRINITY_DN12120_c0_g2_i2	blue		TRINITY_DN1362_c0_g1_i27.p1	blue
TRINITY_DN12136_c0_g1_i3	blue		TRINITY_DN136_c0_g1_i14.p1	blue
TRINITY_DN12159_c0_g1_i10	blue		TRINITY_DN13810_c0_g2_i1.p1	blue
TRINITY_DN12206_c0_g1_i11	blue		TRINITY_DN13829_c0_g1_i2.p1	blue
TRINITY_DN12274_c0_g1_i2	blue		TRINITY_DN13843_c1_g1_i4.p1	blue
TRINITY_DN1234_c0_g1_i10	blue		TRINITY_DN13875_c0_g1_i35.p1	blue
TRINITY_DN1234_c1_g1_i1	blue		TRINITY_DN13884_c0_g1_i1.p1	blue
TRINITY_DN123423_c0_g1_i8	blue		TRINITY_DN14062_c0_g1_i10.p1	blue
TRINITY_DN12368_c0_g1_i5	blue		TRINITY_DN14212_c0_g1_i3.p1	blue
TRINITY_DN1239_c0_g1_i16	blue		TRINITY_DN14283_c0_g1_i11.p1	blue
TRINITY_DN124247_c0_g1_i1	blue		TRINITY_DN14436_c0_g1_i12.p1	blue
TRINITY_DN124489_c0_g1_i1	blue		TRINITY_DN14545_c0_g1_i1.p1	blue
TRINITY_DN12524_c2_g1_i1	blue		TRINITY_DN14731_c0_g1_i18.p1	blue
TRINITY_DN125962_c0_g1_i7	blue		TRINITY_DN14804_c0_g1_i14.p1	blue
TRINITY_DN12669_c0_g1_i1	blue		TRINITY_DN14827_c0_g1_i1.p1	blue
TRINITY_DN12696_c0_g2_i13	blue		TRINITY_DN14841_c0_g1_i3.p1	blue
TRINITY_DN127243_c0_g1_i1	blue		TRINITY_DN1489_c0_g1_i3.p1	blue
TRINITY_DN12750_c0_g1_i11	blue		TRINITY_DN1490_c1_g1_i4.p1	blue
TRINITY_DN127601_c0_g2_i10	blue		TRINITY_DN15083_c0_g1_i4.p1	blue
TRINITY_DN128070_c0_g1_i4	blue		TRINITY_DN151231_c0_g1_i1.p1	blue
TRINITY_DN12904_c0_g1_i8	blue		TRINITY_DN15151_c0_g1_i1.p1	blue
TRINITY_DN13027_c0_g1_i13	blue		TRINITY_DN151657_c0_g1_i3.p1	blue
TRINITY_DN13072_c0_g1_i11	blue		TRINITY_DN15198_c0_g2_i1.p1	blue
TRINITY_DN1309_c0_g1_i1	blue		TRINITY_DN15522_c0_g1_i1.p1	blue
TRINITY_DN13126_c0_g1_i1	blue		TRINITY_DN15534_c0_g3_i3.p1	blue
TRINITY_DN13519_c0_g1_i1	blue		TRINITY_DN15548_c0_g1_i3.p1	blue
TRINITY_DN1363_c0_g2_i1	blue		TRINITY_DN15574_c0_g1_i1.p1	blue
TRINITY_DN136583_c0_g1_i1	blue		TRINITY_DN15574_c1_g1_i5.p1	blue
TRINITY_DN13660_c0_g2_i5	blue		TRINITY_DN15574_c1_g2_i2.p1	blue
TRINITY_DN13664_c0_g1_i2	blue		TRINITY_DN15783_c0_g1_i10.p1	blue
TRINITY_DN137308_c0_g1_i1	blue		TRINITY_DN15877_c0_g1_i6.p1	blue
TRINITY_DN13807_c0_g1_i3	blue		TRINITY_DN15914_c0_g2_i1.p1	blue
TRINITY_DN13808_c0_g1_i1	blue		TRINITY_DN15947_c0_g2_i2.p1	blue
TRINITY_DN138640_c0_g1_i2	blue		TRINITY_DN16015_c0_g1_i21.p1	blue
TRINITY_DN1390_c2_g1_i2	blue		TRINITY_DN16121_c2_g2_i2.p1	blue
TRINITY_DN1390_c6_g1_i1	blue		TRINITY_DN16170_c0_g1_i8.p1	blue
TRINITY_DN13925_c0_g1_i6	blue		TRINITY_DN16248_c1_g2_i4.p1	blue
TRINITY_DN13936_c0_g1_i2	blue		TRINITY_DN16320_c0_g2_i8.p1	blue
TRINITY_DN13974_c0_g1_i17	blue		TRINITY_DN16383_c0_g1_i7.p1	blue
TRINITY_DN13983_c2_g5_i1	blue		TRINITY_DN16392_c2_g1_i2.p1	blue
TRINITY_DN14018_c0_g1_i1	blue		TRINITY_DN16430_c0_g4_i1.p1	blue
TRINITY_DN14018_c0_g2_i2	blue		TRINITY_DN16512_c0_g2_i1.p1	blue
TRINITY_DN1403_c2_g1_i1	blue		TRINITY_DN16599_c0_g1_i1.p1	blue
TRINITY_DN1409_c1_g1_i4	blue		TRINITY_DN16759_c0_g3_i1.p1	blue
TRINITY_DN14148_c0_g1_i1	blue		TRINITY_DN1687_c0_g1_i8.p1	blue
TRINITY_DN14187_c0_g1_i1	blue		TRINITY_DN17139_c0_g1_i1.p1	blue
TRINITY_DN1422_c0_g1_i12	blue		TRINITY_DN1715_c0_g2_i1.p1	blue
TRINITY_DN14378_c1_g1_i1	blue		TRINITY_DN17256_c0_g2_i1.p1	blue
TRINITY_DN1445_c0_g1_i2	blue		TRINITY_DN17430_c0_g1_i1.p1	blue
TRINITY_DN1447_c2_g1_i13	blue		TRINITY_DN17470_c0_g1_i1.p1	blue
TRINITY_DN14514_c0_g1_i11	blue		TRINITY_DN17522_c0_g1_i6.p1	blue
TRINITY_DN14602_c0_g1_i2	blue		TRINITY_DN17522_c0_g2_i1.p1	blue
TRINITY_DN14652_c0_g1_i1	blue		TRINITY_DN17805_c0_g1_i2.p1	blue
TRINITY_DN14672_c0_g1_i2	blue		TRINITY_DN1781_c0_g1_i3.p1	blue
TRINITY_DN14706_c1_g1_i1	blue		TRINITY_DN17820_c0_g1_i3.p1	blue
TRINITY_DN1477_c1_g1_i4	blue		TRINITY_DN18022_c0_g1_i3.p1	blue
TRINITY_DN14787_c0_g1_i1	blue		TRINITY_DN18030_c0_g1_i5.p1	blue
TRINITY_DN14815_c0_g1_i1	blue		TRINITY_DN18136_c0_g1_i2.p1	blue
TRINITY_DN14837_c0_g2_i1	blue		TRINITY_DN18346_c0_g1_i4.p1	blue
TRINITY_DN14911_c0_g1_i1	blue		TRINITY_DN18346_c0_g2_i1.p1	blue
TRINITY_DN15139_c0_g1_i1	blue		TRINITY_DN18459_c0_g1_i10.p1	blue
TRINITY_DN1519_c0_g2_i3	blue		TRINITY_DN1846_c0_g1_i2.p1	blue
TRINITY_DN15199_c0_g1_i13	blue		TRINITY_DN18620_c0_g1_i76.p1	blue
TRINITY_DN15227_c0_g1_i2	blue		TRINITY_DN18768_c0_g2_i1.p1	blue
TRINITY_DN15231_c0_g1_i12	blue		TRINITY_DN18808_c0_g1_i1.p1	blue
TRINITY_DN15250_c0_g1_i2	blue		TRINITY_DN18856_c0_g1_i3.p1	blue
TRINITY_DN152965_c0_g1_i3	blue		TRINITY_DN18938_c0_g1_i3.p1	blue
TRINITY_DN15327_c0_g1_i7	blue		TRINITY_DN18943_c1_g1_i2.p1	blue
TRINITY_DN15332_c0_g1_i10	blue		TRINITY_DN19409_c0_g1_i1.p1	blue
TRINITY_DN15571_c0_g1_i5	blue		TRINITY_DN19462_c0_g1_i2.p1	blue
TRINITY_DN15616_c0_g1_i4	blue		TRINITY_DN19641_c0_g1_i13.p1	blue
TRINITY_DN157258_c0_g1_i1	blue		TRINITY_DN19665_c1_g1_i3.p1	blue
TRINITY_DN15729_c0_g1_i19	blue		TRINITY_DN19775_c0_g1_i3.p1	blue
TRINITY_DN15742_c0_g1_i3	blue		TRINITY_DN19805_c0_g1_i2.p1	blue
TRINITY_DN15843_c0_g2_i1	blue		TRINITY_DN19812_c0_g1_i11.p1	blue
TRINITY_DN15870_c0_g1_i1	blue		TRINITY_DN2012_c0_g1_i11.p1	blue
TRINITY_DN15892_c0_g1_i6	blue		TRINITY_DN20441_c0_g1_i1.p1	blue
TRINITY_DN15965_c0_g1_i1	blue		TRINITY_DN20475_c0_g1_i3.p1	blue
TRINITY_DN1601_c0_g1_i12	blue		TRINITY_DN2056_c0_g1_i12.p1	blue
TRINITY_DN16040_c0_g1_i4	blue		TRINITY_DN20582_c1_g1_i2.p1	blue
TRINITY_DN16074_c0_g1_i20	blue		TRINITY_DN20701_c0_g1_i1.p1	blue
TRINITY_DN16075_c0_g1_i2	blue		TRINITY_DN21019_c0_g3_i1.p1	blue
TRINITY_DN16114_c0_g1_i10	blue		TRINITY_DN21054_c0_g1_i2.p1	blue
TRINITY_DN16204_c0_g1_i1	blue		TRINITY_DN2117_c1_g1_i10.p1	blue
TRINITY_DN16262_c0_g1_i4	blue		TRINITY_DN21204_c0_g1_i1.p1	blue
TRINITY_DN164_c0_g1_i7	blue		TRINITY_DN21271_c0_g1_i5.p1	blue
TRINITY_DN164_c0_g2_i5	blue		TRINITY_DN21532_c0_g1_i8.p1	blue
TRINITY_DN1641_c0_g1_i14	blue		TRINITY_DN21555_c0_g1_i2.p1	blue
TRINITY_DN16426_c0_g1_i14	blue		TRINITY_DN21584_c0_g1_i4.p1	blue
TRINITY_DN16501_c0_g2_i1	blue		TRINITY_DN2163_c0_g1_i8.p1	blue
TRINITY_DN16502_c1_g1_i1	blue		TRINITY_DN21794_c0_g1_i1.p1	blue
TRINITY_DN167_c1_g1_i9	blue		TRINITY_DN21818_c1_g1_i1.p1	blue
TRINITY_DN16726_c0_g1_i1	blue		TRINITY_DN21827_c0_g1_i30.p1	blue
TRINITY_DN16733_c0_g1_i21	blue		TRINITY_DN21929_c0_g1_i10.p1	blue
TRINITY_DN1679_c0_g1_i2	blue		TRINITY_DN22148_c1_g1_i1.p1	blue
TRINITY_DN1682_c0_g1_i3	blue		TRINITY_DN22196_c0_g1_i1.p1	blue
TRINITY_DN16865_c0_g1_i5	blue		TRINITY_DN22269_c0_g1_i5.p1	blue
TRINITY_DN16870_c0_g1_i1	blue		TRINITY_DN2273_c0_g1_i11.p1	blue
TRINITY_DN1690_c0_g2_i1	blue		TRINITY_DN22825_c0_g1_i1.p1	blue
TRINITY_DN16974_c0_g1_i1	blue		TRINITY_DN22928_c0_g1_i10.p1	blue
TRINITY_DN17054_c0_g1_i13	blue		TRINITY_DN22976_c0_g1_i3.p1	blue
TRINITY_DN17216_c1_g2_i11	blue		TRINITY_DN23469_c0_g2_i3.p1	blue
TRINITY_DN17237_c0_g1_i5	blue		TRINITY_DN23510_c1_g1_i1.p1	blue
TRINITY_DN17388_c0_g1_i1	blue		TRINITY_DN23545_c1_g1_i1.p1	blue
TRINITY_DN1740_c0_g1_i5	blue		TRINITY_DN23734_c0_g2_i1.p1	blue
TRINITY_DN1740_c0_g2_i1	blue		TRINITY_DN23908_c0_g1_i1.p1	blue
TRINITY_DN17431_c0_g1_i11	blue		TRINITY_DN24054_c0_g1_i10.p1	blue
TRINITY_DN17438_c0_g2_i5	blue		TRINITY_DN24130_c5_g1_i1.p1	blue
TRINITY_DN17459_c0_g1_i1	blue		TRINITY_DN24290_c0_g1_i2.p1	blue
TRINITY_DN17479_c0_g1_i10	blue		TRINITY_DN24290_c0_g2_i1.p1	blue
TRINITY_DN17510_c0_g1_i4	blue		TRINITY_DN2450_c0_g2_i2.p1	blue
TRINITY_DN1761_c1_g1_i2	blue		TRINITY_DN25101_c0_g3_i1.p1	blue
TRINITY_DN17770_c0_g1_i1	blue		TRINITY_DN25106_c0_g1_i1.p1	blue
TRINITY_DN17879_c0_g2_i11	blue		TRINITY_DN25140_c0_g1_i1.p1	blue
TRINITY_DN17881_c0_g3_i1	blue		TRINITY_DN25172_c0_g1_i1.p1	blue
TRINITY_DN18001_c1_g1_i1	blue		TRINITY_DN25180_c0_g1_i1.p1	blue
TRINITY_DN18002_c0_g1_i8	blue		TRINITY_DN25558_c0_g1_i1.p1	blue
TRINITY_DN18129_c0_g1_i2	blue		TRINITY_DN2578_c0_g1_i3.p1	blue
TRINITY_DN1817_c0_g1_i1	blue		TRINITY_DN26011_c0_g1_i5.p1	blue
TRINITY_DN1857_c3_g1_i1	blue		TRINITY_DN2604_c0_g2_i2.p1	blue
TRINITY_DN18656_c0_g1_i1	blue		TRINITY_DN2612_c0_g1_i1.p1	blue
TRINITY_DN18761_c0_g1_i1	blue		TRINITY_DN26155_c0_g2_i1.p1	blue
TRINITY_DN19085_c0_g1_i5	blue		TRINITY_DN26382_c0_g1_i1.p1	blue
TRINITY_DN19110_c0_g1_i1	blue		TRINITY_DN26387_c0_g1_i2.p1	blue
TRINITY_DN19127_c0_g2_i6	blue		TRINITY_DN26428_c1_g1_i1.p1	blue
TRINITY_DN19262_c0_g1_i2	blue		TRINITY_DN265_c0_g1_i11.p1	blue
TRINITY_DN19271_c0_g1_i14	blue		TRINITY_DN2668_c0_g1_i10.p1	blue
TRINITY_DN1928_c1_g2_i1	blue		TRINITY_DN2683_c1_g1_i1.p1	blue
TRINITY_DN19317_c0_g2_i1	blue		TRINITY_DN2683_c1_g2_i1.p1	blue
TRINITY_DN1934_c2_g1_i2	blue		TRINITY_DN27037_c0_g2_i1.p1	blue
TRINITY_DN1938_c0_g1_i2	blue		TRINITY_DN27192_c0_g3_i1.p1	blue
TRINITY_DN19415_c0_g1_i2	blue		TRINITY_DN2721_c0_g1_i14.p1	blue
TRINITY_DN1950_c3_g1_i1	blue		TRINITY_DN2739_c3_g1_i3.p1	blue
TRINITY_DN1950_c4_g1_i1	blue		TRINITY_DN2791_c1_g1_i6.p1	blue
TRINITY_DN1950_c5_g1_i1	blue		TRINITY_DN28134_c0_g1_i1.p1	blue
TRINITY_DN1951_c0_g1_i25	blue		TRINITY_DN28189_c0_g1_i1.p1	blue
TRINITY_DN19596_c0_g1_i1	blue		TRINITY_DN28289_c0_g1_i11.p1	blue
TRINITY_DN19725_c0_g1_i1	blue		TRINITY_DN2858_c0_g1_i15.p1	blue
TRINITY_DN1974_c1_g1_i4	blue		TRINITY_DN28919_c0_g1_i1.p1	blue
TRINITY_DN1982_c4_g1_i2	blue		TRINITY_DN29027_c0_g1_i3.p1	blue
TRINITY_DN1986_c0_g3_i1	blue		TRINITY_DN2925_c0_g1_i10.p1	blue
TRINITY_DN1992_c4_g1_i8	blue		TRINITY_DN2993_c0_g1_i13.p1	blue
TRINITY_DN20152_c0_g2_i1	blue		TRINITY_DN3019_c1_g1_i1.p1	blue
TRINITY_DN20223_c0_g1_i3	blue		TRINITY_DN3038_c0_g1_i1.p1	blue
TRINITY_DN20268_c0_g1_i10	blue		TRINITY_DN30476_c0_g1_i2.p1	blue
TRINITY_DN20269_c0_g1_i11	blue		TRINITY_DN30489_c0_g1_i1.p1	blue
TRINITY_DN20359_c0_g1_i1	blue		TRINITY_DN30683_c0_g2_i3.p1	blue
TRINITY_DN20432_c0_g1_i2	blue		TRINITY_DN31009_c0_g1_i1.p1	blue
TRINITY_DN20516_c0_g1_i3	blue		TRINITY_DN31158_c1_g1_i1.p1	blue
TRINITY_DN20782_c0_g1_i17	blue		TRINITY_DN3177_c0_g1_i1.p1	blue
TRINITY_DN20994_c0_g1_i5	blue		TRINITY_DN3203_c0_g1_i3.p1	blue
TRINITY_DN21125_c0_g1_i4	blue		TRINITY_DN32217_c3_g1_i3.p1	blue
TRINITY_DN21358_c0_g1_i8	blue		TRINITY_DN3223_c0_g2_i1.p1	blue
TRINITY_DN21360_c0_g1_i2	blue		TRINITY_DN32682_c0_g1_i22.p1	blue
TRINITY_DN21466_c0_g1_i1	blue		TRINITY_DN32815_c0_g2_i1.p1	blue
TRINITY_DN21686_c0_g1_i5	blue		TRINITY_DN3281_c0_g1_i3.p1	blue
TRINITY_DN2180_c0_g1_i1	blue		TRINITY_DN32906_c1_g2_i1.p1	blue
TRINITY_DN21805_c0_g1_i1	blue		TRINITY_DN3306_c0_g1_i15.p1	blue
TRINITY_DN21826_c0_g1_i13	blue		TRINITY_DN33381_c0_g2_i2.p1	blue
TRINITY_DN21981_c2_g1_i11	blue		TRINITY_DN33564_c0_g1_i1.p1	blue
TRINITY_DN220_c0_g1_i13	blue		TRINITY_DN33595_c0_g1_i1.p1	blue
TRINITY_DN22107_c0_g1_i1	blue		TRINITY_DN33595_c0_g2_i1.p1	blue
TRINITY_DN2224_c0_g3_i2	blue		TRINITY_DN3359_c0_g1_i3.p1	blue
TRINITY_DN22418_c0_g2_i4	blue		TRINITY_DN3360_c0_g1_i1.p1	blue
TRINITY_DN22555_c0_g1_i3	blue		TRINITY_DN33638_c0_g1_i1.p1	blue
TRINITY_DN22894_c0_g1_i1	blue		TRINITY_DN3368_c0_g1_i1.p1	blue
TRINITY_DN22971_c1_g1_i1	blue		TRINITY_DN3411_c0_g1_i2.p1	blue
TRINITY_DN23080_c0_g1_i3	blue		TRINITY_DN3411_c0_g3_i1.p1	blue
TRINITY_DN2331_c0_g1_i11	blue		TRINITY_DN3441_c0_g1_i2.p1	blue
TRINITY_DN2334_c0_g1_i3	blue		TRINITY_DN34602_c0_g1_i1.p1	blue
TRINITY_DN23408_c1_g2_i1	blue		TRINITY_DN3462_c0_g1_i1.p1	blue
TRINITY_DN23632_c0_g1_i1	blue		TRINITY_DN34837_c0_g1_i1.p1	blue
TRINITY_DN2381_c1_g2_i1	blue		TRINITY_DN3516_c0_g1_i26.p1	blue
TRINITY_DN23924_c0_g1_i2	blue		TRINITY_DN3527_c0_g3_i1.p1	blue
TRINITY_DN23981_c0_g1_i1	blue		TRINITY_DN3549_c0_g1_i4.p1	blue
TRINITY_DN24021_c0_g1_i1	blue		TRINITY_DN3560_c0_g1_i1.p1	blue
TRINITY_DN24038_c0_g1_i3	blue		TRINITY_DN35661_c0_g1_i1.p1	blue
TRINITY_DN24145_c0_g1_i1	blue		TRINITY_DN3588_c0_g1_i7.p1	blue
TRINITY_DN24197_c0_g1_i3	blue		TRINITY_DN3655_c0_g1_i10.p1	blue
TRINITY_DN2430_c0_g1_i3	blue		TRINITY_DN36680_c0_g1_i3.p1	blue
TRINITY_DN24457_c0_g1_i16	blue		TRINITY_DN36682_c0_g1_i10.p1	blue
TRINITY_DN2454_c1_g1_i11	blue		TRINITY_DN36909_c0_g1_i4.p1	blue
TRINITY_DN2457_c1_g1_i1	blue		TRINITY_DN37191_c0_g2_i1.p1	blue
TRINITY_DN24777_c0_g1_i1	blue		TRINITY_DN37572_c0_g1_i4.p1	blue
TRINITY_DN2486_c0_g1_i17	blue		TRINITY_DN37738_c0_g1_i7.p1	blue
TRINITY_DN25091_c0_g1_i1	blue		TRINITY_DN3797_c0_g1_i2.p1	blue
TRINITY_DN25168_c0_g1_i2	blue		TRINITY_DN38364_c0_g1_i3.p1	blue
TRINITY_DN2521_c0_g1_i24	blue		TRINITY_DN38554_c1_g1_i3.p1	blue
TRINITY_DN25341_c0_g2_i2	blue		TRINITY_DN3916_c0_g1_i3.p1	blue
TRINITY_DN2536_c3_g2_i1	blue		TRINITY_DN3942_c2_g1_i14.p1	blue
TRINITY_DN25430_c0_g1_i2	blue		TRINITY_DN3955_c0_g1_i7.p1	blue
TRINITY_DN25663_c0_g1_i7	blue		TRINITY_DN39689_c0_g1_i3.p1	blue
TRINITY_DN2590_c1_g1_i1	blue		TRINITY_DN3997_c0_g1_i10.p1	blue
TRINITY_DN26118_c0_g1_i10	blue		TRINITY_DN3997_c1_g1_i13.p1	blue
TRINITY_DN26118_c0_g2_i1	blue		TRINITY_DN40046_c0_g1_i1.p1	blue
TRINITY_DN26138_c0_g2_i1	blue		TRINITY_DN4014_c0_g1_i4.p1	blue
TRINITY_DN26208_c0_g1_i10	blue		TRINITY_DN4014_c0_g2_i1.p1	blue
TRINITY_DN26449_c1_g1_i1	blue		TRINITY_DN40334_c0_g3_i1.p1	blue
TRINITY_DN26531_c0_g1_i4	blue		TRINITY_DN40573_c0_g1_i1.p1	blue
TRINITY_DN26628_c0_g1_i1	blue		TRINITY_DN40649_c0_g1_i1.p1	blue
TRINITY_DN2687_c0_g1_i12	blue		TRINITY_DN40829_c1_g1_i3.p1	blue
TRINITY_DN26955_c0_g1_i4	blue		TRINITY_DN4126_c1_g1_i2.p1	blue
TRINITY_DN26955_c1_g1_i1	blue		TRINITY_DN41554_c0_g1_i1.p1	blue
TRINITY_DN2725_c0_g1_i6	blue		TRINITY_DN4162_c0_g1_i7.p1	blue
TRINITY_DN27330_c2_g1_i1	blue		TRINITY_DN42095_c2_g2_i6.p1	blue
TRINITY_DN27640_c0_g1_i2	blue		TRINITY_DN42138_c0_g1_i11.p1	blue
TRINITY_DN27707_c0_g1_i1	blue		TRINITY_DN4222_c0_g1_i1.p1	blue
TRINITY_DN2791_c0_g1_i11	blue		TRINITY_DN4241_c0_g1_i2.p1	blue
TRINITY_DN27986_c1_g2_i1	blue		TRINITY_DN4248_c0_g2_i4.p1	blue
TRINITY_DN2802_c0_g1_i2	blue		TRINITY_DN43080_c0_g1_i1.p1	blue
TRINITY_DN2802_c1_g1_i4	blue		TRINITY_DN43099_c0_g1_i7.p1	blue
TRINITY_DN28125_c1_g1_i1	blue		TRINITY_DN4324_c0_g1_i12.p1	blue
TRINITY_DN28153_c0_g1_i25	blue		TRINITY_DN43476_c0_g2_i4.p1	blue
TRINITY_DN282_c0_g1_i15	blue		TRINITY_DN43790_c0_g1_i2.p1	blue
TRINITY_DN28401_c0_g1_i6	blue		TRINITY_DN4387_c0_g1_i1.p1	blue
TRINITY_DN28635_c0_g1_i1	blue		TRINITY_DN4387_c1_g2_i1.p1	blue
TRINITY_DN28664_c2_g1_i15	blue		TRINITY_DN4389_c0_g1_i1.p1	blue
TRINITY_DN28893_c0_g1_i4	blue		TRINITY_DN44055_c0_g1_i8.p1	blue
TRINITY_DN28926_c0_g2_i11	blue		TRINITY_DN44846_c0_g2_i1.p1	blue
TRINITY_DN2893_c2_g1_i1	blue		TRINITY_DN44983_c3_g1_i2.p1	blue
TRINITY_DN29070_c0_g1_i3	blue		TRINITY_DN45344_c0_g1_i5.p1	blue
TRINITY_DN29392_c0_g1_i13	blue		TRINITY_DN4537_c0_g1_i2.p1	blue
TRINITY_DN29455_c0_g1_i1	blue		TRINITY_DN4542_c0_g1_i9.p1	blue
TRINITY_DN29698_c0_g1_i9	blue		TRINITY_DN4580_c0_g1_i6.p1	blue
TRINITY_DN29846_c0_g1_i4	blue		TRINITY_DN46722_c0_g2_i1.p1	blue
TRINITY_DN2994_c0_g1_i5	blue		TRINITY_DN46756_c0_g3_i1.p1	blue
TRINITY_DN29981_c0_g1_i4	blue		TRINITY_DN4691_c0_g1_i14.p1	blue
TRINITY_DN30167_c0_g1_i5	blue		TRINITY_DN47136_c0_g4_i1.p1	blue
TRINITY_DN3027_c0_g1_i3	blue		TRINITY_DN4751_c0_g1_i16.p1	blue
TRINITY_DN30324_c0_g1_i2	blue		TRINITY_DN47623_c1_g1_i1.p1	blue
TRINITY_DN3037_c0_g1_i2	blue		TRINITY_DN4775_c0_g1_i2.p1	blue
TRINITY_DN30680_c0_g1_i8	blue		TRINITY_DN4868_c0_g1_i3.p1	blue
TRINITY_DN30825_c0_g2_i11	blue		TRINITY_DN4868_c0_g2_i1.p1	blue
TRINITY_DN30961_c0_g1_i9	blue		TRINITY_DN48696_c0_g1_i1.p1	blue
TRINITY_DN31224_c0_g1_i2	blue		TRINITY_DN48_c0_g1_i1.p1	blue
TRINITY_DN31269_c0_g1_i1	blue		TRINITY_DN4922_c0_g1_i19.p1	blue
TRINITY_DN31412_c0_g1_i3	blue		TRINITY_DN49241_c0_g1_i2.p1	blue
TRINITY_DN3187_c0_g1_i19	blue		TRINITY_DN5005_c0_g1_i6.p1	blue
TRINITY_DN3188_c1_g2_i1	blue		TRINITY_DN5056_c0_g2_i2.p1	blue
TRINITY_DN31988_c0_g1_i1	blue		TRINITY_DN5100_c0_g1_i5.p1	blue
TRINITY_DN3225_c0_g1_i1	blue		TRINITY_DN5100_c0_g2_i1.p1	blue
TRINITY_DN3227_c0_g1_i10	blue		TRINITY_DN5133_c0_g1_i11.p1	blue
TRINITY_DN32293_c0_g1_i10	blue		TRINITY_DN513_c0_g1_i1.p1	blue
TRINITY_DN325_c19_g1_i1	blue		TRINITY_DN51755_c1_g4_i1.p1	blue
TRINITY_DN32859_c0_g2_i2	blue		TRINITY_DN52210_c0_g1_i1.p1	blue
TRINITY_DN32993_c0_g1_i10	blue		TRINITY_DN52310_c0_g1_i2.p1	blue
TRINITY_DN3305_c0_g1_i3	blue		TRINITY_DN5334_c0_g1_i1.p1	blue
TRINITY_DN33063_c0_g1_i2	blue		TRINITY_DN5373_c2_g1_i2.p1	blue
TRINITY_DN33487_c0_g1_i5	blue		TRINITY_DN54487_c0_g1_i2.p1	blue
TRINITY_DN33488_c0_g1_i3	blue		TRINITY_DN5451_c0_g2_i3.p1	blue
TRINITY_DN3382_c1_g1_i3	blue		TRINITY_DN54556_c0_g1_i2.p1	blue
TRINITY_DN34057_c0_g1_i5	blue		TRINITY_DN5492_c0_g1_i1.p1	blue
TRINITY_DN34155_c0_g1_i3	blue		TRINITY_DN5506_c0_g1_i1.p1	blue
TRINITY_DN3428_c0_g1_i22	blue		TRINITY_DN5527_c0_g1_i3.p1	blue
TRINITY_DN34475_c0_g1_i6	blue		TRINITY_DN557_c0_g1_i6.p1	blue
TRINITY_DN34564_c0_g1_i1	blue		TRINITY_DN5594_c0_g2_i1.p1	blue
TRINITY_DN34640_c1_g1_i1	blue		TRINITY_DN55973_c0_g1_i1.p1	blue
TRINITY_DN34688_c0_g1_i6	blue		TRINITY_DN5611_c0_g1_i3.p1	blue
TRINITY_DN3481_c5_g1_i5	blue		TRINITY_DN5629_c0_g1_i10.p1	blue
TRINITY_DN35064_c0_g1_i1	blue		TRINITY_DN563_c0_g1_i1.p1	blue
TRINITY_DN3510_c0_g1_i2	blue		TRINITY_DN5666_c0_g1_i13.p1	blue
TRINITY_DN3510_c0_g2_i5	blue		TRINITY_DN5737_c0_g1_i27.p1	blue
TRINITY_DN35599_c0_g1_i2	blue		TRINITY_DN5740_c0_g1_i1.p1	blue
TRINITY_DN360_c0_g2_i1	blue		TRINITY_DN5871_c0_g1_i16.p1	blue
TRINITY_DN36007_c1_g1_i1	blue		TRINITY_DN5871_c0_g2_i1.p1	blue
TRINITY_DN36065_c0_g1_i10	blue		TRINITY_DN5871_c0_g3_i1.p1	blue
TRINITY_DN3639_c2_g1_i2	blue		TRINITY_DN5911_c0_g1_i1.p1	blue
TRINITY_DN36599_c0_g1_i14	blue		TRINITY_DN5932_c0_g1_i11.p1	blue
TRINITY_DN3695_c1_g2_i1	blue		TRINITY_DN59963_c0_g1_i1.p1	blue
TRINITY_DN3715_c2_g1_i1	blue		TRINITY_DN59963_c0_g5_i1.p1	blue
TRINITY_DN37202_c3_g1_i1	blue		TRINITY_DN6033_c0_g1_i13.p1	blue
TRINITY_DN3757_c2_g2_i1	blue		TRINITY_DN6071_c0_g1_i2.p1	blue
TRINITY_DN3779_c0_g1_i23	blue		TRINITY_DN6088_c0_g1_i6.p1	blue
TRINITY_DN37820_c0_g1_i3	blue		TRINITY_DN6116_c0_g1_i11.p1	blue
TRINITY_DN38038_c0_g1_i2	blue		TRINITY_DN6152_c0_g1_i2.p1	blue
TRINITY_DN3825_c0_g1_i1	blue		TRINITY_DN6155_c0_g1_i11.p1	blue
TRINITY_DN3825_c0_g2_i2	blue		TRINITY_DN6220_c0_g1_i10.p1	blue
TRINITY_DN38350_c0_g1_i5	blue		TRINITY_DN6338_c0_g1_i14.p1	blue
TRINITY_DN3844_c0_g2_i1	blue		TRINITY_DN6354_c1_g1_i5.p1	blue
TRINITY_DN38969_c0_g1_i1	blue		TRINITY_DN6358_c0_g1_i1.p1	blue
TRINITY_DN39073_c1_g1_i1	blue		TRINITY_DN6411_c1_g4_i4.p1	blue
TRINITY_DN392_c0_g1_i19	blue		TRINITY_DN650_c0_g1_i1.p1	blue
TRINITY_DN39289_c0_g1_i5	blue		TRINITY_DN650_c1_g1_i2.p1	blue
TRINITY_DN39434_c0_g1_i1	blue		TRINITY_DN6578_c0_g1_i1.p1	blue
TRINITY_DN3986_c0_g1_i12	blue		TRINITY_DN6580_c1_g1_i10.p1	blue
TRINITY_DN39920_c0_g1_i6	blue		TRINITY_DN6607_c0_g1_i26.p1	blue
TRINITY_DN4050_c0_g1_i24	blue		TRINITY_DN662_c0_g1_i2.p1	blue
TRINITY_DN40501_c0_g1_i2	blue		TRINITY_DN66827_c0_g1_i1.p1	blue
TRINITY_DN40544_c0_g1_i13	blue		TRINITY_DN66963_c0_g1_i1.p1	blue
TRINITY_DN4063_c0_g2_i1	blue		TRINITY_DN67277_c0_g1_i1.p1	blue
TRINITY_DN4076_c0_g1_i20	blue		TRINITY_DN6866_c0_g1_i7.p1	blue
TRINITY_DN40905_c0_g1_i1	blue		TRINITY_DN6880_c0_g1_i11.p1	blue
TRINITY_DN4098_c0_g1_i1	blue		TRINITY_DN6887_c0_g1_i5.p1	blue
TRINITY_DN4120_c0_g1_i2	blue		TRINITY_DN69682_c0_g1_i16.p1	blue
TRINITY_DN41236_c0_g1_i1	blue		TRINITY_DN69752_c0_g3_i2.p1	blue
TRINITY_DN4132_c0_g2_i26	blue		TRINITY_DN6983_c0_g1_i1.p1	blue
TRINITY_DN4162_c0_g1_i2	blue		TRINITY_DN7061_c0_g1_i2.p1	blue
TRINITY_DN41662_c0_g2_i5	blue		TRINITY_DN7152_c0_g1_i4.p1	blue
TRINITY_DN417_c0_g1_i4	blue		TRINITY_DN7193_c1_g1_i10.p1	blue
TRINITY_DN4193_c1_g1_i14	blue		TRINITY_DN72038_c0_g2_i1.p1	blue
TRINITY_DN41948_c0_g1_i11	blue		TRINITY_DN7219_c0_g1_i13.p1	blue
TRINITY_DN41993_c0_g1_i1	blue		TRINITY_DN7320_c0_g2_i3.p1	blue
TRINITY_DN41993_c0_g2_i1	blue		TRINITY_DN7322_c0_g2_i2.p1	blue
TRINITY_DN42515_c0_g1_i1	blue		TRINITY_DN7423_c0_g1_i13.p1	blue
TRINITY_DN4260_c0_g1_i1	blue		TRINITY_DN7515_c1_g2_i2.p1	blue
TRINITY_DN43163_c0_g1_i9	blue		TRINITY_DN7622_c0_g1_i2.p1	blue
TRINITY_DN4323_c0_g1_i1	blue		TRINITY_DN7897_c0_g1_i6.p1	blue
TRINITY_DN43522_c0_g1_i1	blue		TRINITY_DN79467_c2_g2_i1.p1	blue
TRINITY_DN4353_c0_g1_i9	blue		TRINITY_DN7963_c0_g1_i2.p1	blue
TRINITY_DN4391_c0_g1_i18	blue		TRINITY_DN79932_c0_g1_i1.p1	blue
TRINITY_DN4397_c1_g2_i2	blue		TRINITY_DN8103_c0_g1_i3.p1	blue
TRINITY_DN44119_c0_g1_i1	blue		TRINITY_DN8156_c0_g1_i4.p1	blue
TRINITY_DN442_c0_g1_i22	blue		TRINITY_DN8165_c0_g1_i1.p1	blue
TRINITY_DN4439_c0_g1_i9	blue		TRINITY_DN8179_c0_g1_i1.p1	blue
TRINITY_DN4451_c1_g1_i4	blue		TRINITY_DN8192_c0_g2_i1.p1	blue
TRINITY_DN44678_c0_g1_i1	blue		TRINITY_DN8272_c0_g1_i19.p1	blue
TRINITY_DN44700_c0_g2_i3	blue		TRINITY_DN8272_c0_g2_i8.p1	blue
TRINITY_DN4491_c0_g1_i10	blue		TRINITY_DN8287_c0_g1_i14.p1	blue
TRINITY_DN45230_c0_g1_i1	blue		TRINITY_DN83226_c0_g1_i3.p1	blue
TRINITY_DN45392_c0_g1_i1	blue		TRINITY_DN8451_c0_g1_i2.p1	blue
TRINITY_DN45475_c0_g1_i1	blue		TRINITY_DN8467_c0_g1_i3.p1	blue
TRINITY_DN455_c0_g1_i11	blue		TRINITY_DN8560_c0_g1_i2.p1	blue
TRINITY_DN4553_c1_g1_i7	blue		TRINITY_DN8587_c0_g1_i4.p1	blue
TRINITY_DN45574_c0_g1_i1	blue		TRINITY_DN8607_c0_g1_i12.p1	blue
TRINITY_DN45623_c0_g1_i2	blue		TRINITY_DN8680_c0_g1_i9.p1	blue
TRINITY_DN45636_c0_g1_i4	blue		TRINITY_DN8688_c0_g1_i4.p1	blue
TRINITY_DN45654_c0_g1_i1	blue		TRINITY_DN8742_c0_g1_i5.p1	blue
TRINITY_DN4574_c0_g1_i16	blue		TRINITY_DN874_c0_g1_i2.p1	blue
TRINITY_DN4579_c1_g1_i27	blue		TRINITY_DN8835_c0_g1_i10.p1	blue
TRINITY_DN45908_c1_g1_i1	blue		TRINITY_DN89256_c0_g1_i3.p1	blue
TRINITY_DN46076_c1_g1_i1	blue		TRINITY_DN8929_c0_g1_i14.p1	blue
TRINITY_DN46274_c1_g1_i9	blue		TRINITY_DN911_c0_g2_i2.p1	blue
TRINITY_DN4646_c0_g1_i4	blue		TRINITY_DN9150_c0_g1_i1.p1	blue
TRINITY_DN4653_c1_g1_i3	blue		TRINITY_DN9172_c0_g1_i1.p1	blue
TRINITY_DN4669_c0_g1_i21	blue		TRINITY_DN9226_c0_g1_i23.p1	blue
TRINITY_DN4714_c0_g1_i1	blue		TRINITY_DN9358_c1_g1_i4.p1	blue
TRINITY_DN4721_c0_g1_i7	blue		TRINITY_DN9485_c0_g1_i1.p1	blue
TRINITY_DN47382_c0_g1_i2	blue		TRINITY_DN9487_c0_g1_i1.p1	blue
TRINITY_DN4744_c0_g1_i3	blue		TRINITY_DN9494_c0_g1_i6.p1	blue
TRINITY_DN4757_c0_g2_i1	blue		TRINITY_DN9721_c0_g1_i10.p1	blue
TRINITY_DN4831_c0_g1_i2	blue		TRINITY_DN9725_c0_g2_i1.p1	blue
TRINITY_DN48712_c0_g1_i8	blue		TRINITY_DN97267_c0_g2_i5.p1	blue
TRINITY_DN48923_c0_g1_i1	blue		TRINITY_DN9800_c0_g1_i12.p1	blue
TRINITY_DN4912_c0_g1_i10	blue		TRINITY_DN9804_c0_g1_i5.p1	blue
TRINITY_DN49274_c0_g1_i1	blue		TRINITY_DN9973_c0_g1_i6.p1	blue
TRINITY_DN4977_c0_g1_i1	blue		TRINITY_DN10079_c0_g1_i1.p1	brown
TRINITY_DN49899_c0_g1_i2	blue		TRINITY_DN10080_c0_g1_i12.p1	brown
TRINITY_DN5033_c0_g1_i5	blue		TRINITY_DN10305_c0_g1_i7.p1	brown
TRINITY_DN5119_c0_g1_i15	blue		TRINITY_DN10400_c0_g1_i2.p1	brown
TRINITY_DN51377_c0_g1_i6	blue		TRINITY_DN10415_c0_g1_i4.p1	brown
TRINITY_DN51480_c0_g1_i1	blue		TRINITY_DN10418_c3_g2_i1.p1	brown
TRINITY_DN515_c0_g1_i15	blue		TRINITY_DN1050_c0_g1_i2.p1	brown
TRINITY_DN5156_c0_g1_i1	blue		TRINITY_DN10745_c0_g1_i11.p1	brown
TRINITY_DN5169_c1_g1_i4	blue		TRINITY_DN107980_c0_g1_i2.p1	brown
TRINITY_DN518_c0_g1_i2	blue		TRINITY_DN1087_c2_g1_i4.p1	brown
TRINITY_DN51906_c0_g2_i1	blue		TRINITY_DN10954_c0_g1_i28.p1	brown
TRINITY_DN5196_c0_g1_i20	blue		TRINITY_DN10958_c0_g1_i1.p1	brown
TRINITY_DN52166_c0_g1_i7	blue		TRINITY_DN10993_c0_g1_i2.p1	brown
TRINITY_DN52208_c0_g2_i11	blue		TRINITY_DN11027_c1_g1_i1.p1	brown
TRINITY_DN52295_c0_g1_i1	blue		TRINITY_DN110416_c0_g1_i1.p1	brown
TRINITY_DN5234_c0_g1_i4	blue		TRINITY_DN11046_c0_g2_i1.p1	brown
TRINITY_DN5234_c2_g1_i1	blue		TRINITY_DN11051_c0_g1_i5.p1	brown
TRINITY_DN5241_c2_g1_i4	blue		TRINITY_DN11134_c0_g1_i4.p1	brown
TRINITY_DN52473_c0_g2_i1	blue		TRINITY_DN111376_c0_g1_i1.p1	brown
TRINITY_DN5268_c0_g1_i6	blue		TRINITY_DN11255_c1_g1_i2.p1	brown
TRINITY_DN52718_c0_g1_i10	blue		TRINITY_DN11259_c0_g1_i2.p1	brown
TRINITY_DN53136_c0_g1_i3	blue		TRINITY_DN11497_c0_g1_i3.p1	brown
TRINITY_DN5340_c0_g2_i9	blue		TRINITY_DN11565_c0_g2_i2.p1	brown
TRINITY_DN5376_c0_g1_i12	blue		TRINITY_DN11569_c0_g1_i1.p1	brown
TRINITY_DN5380_c0_g1_i7	blue		TRINITY_DN11585_c0_g1_i5.p1	brown
TRINITY_DN54326_c2_g1_i3	blue		TRINITY_DN11657_c0_g1_i1.p1	brown
TRINITY_DN5499_c0_g1_i9	blue		TRINITY_DN11706_c0_g1_i1.p1	brown
TRINITY_DN5501_c0_g1_i1	blue		TRINITY_DN11755_c0_g2_i2.p1	brown
TRINITY_DN5512_c0_g1_i1	blue		TRINITY_DN11762_c0_g3_i1.p1	brown
TRINITY_DN55178_c0_g1_i1	blue		TRINITY_DN11837_c0_g1_i2.p1	brown
TRINITY_DN5530_c0_g1_i2	blue		TRINITY_DN11919_c0_g1_i7.p1	brown
TRINITY_DN5530_c0_g2_i4	blue		TRINITY_DN11959_c0_g1_i11.p1	brown
TRINITY_DN5534_c0_g1_i1	blue		TRINITY_DN1195_c0_g1_i37.p1	brown
TRINITY_DN5546_c0_g1_i11	blue		TRINITY_DN1195_c0_g2_i1.p1	brown
TRINITY_DN55477_c0_g1_i3	blue		TRINITY_DN11985_c0_g1_i1.p1	brown
TRINITY_DN5553_c0_g1_i2	blue		TRINITY_DN12017_c0_g3_i1.p1	brown
TRINITY_DN56237_c0_g1_i3	blue		TRINITY_DN12076_c0_g1_i1.p1	brown
TRINITY_DN5633_c0_g1_i8	blue		TRINITY_DN12076_c0_g2_i6.p1	brown
TRINITY_DN5634_c0_g1_i16	blue		TRINITY_DN12186_c0_g1_i8.p1	brown
TRINITY_DN56701_c0_g1_i3	blue		TRINITY_DN1229_c0_g1_i8.p1	brown
TRINITY_DN5692_c0_g1_i3	blue		TRINITY_DN1230_c0_g1_i3.p1	brown
TRINITY_DN57_c6_g1_i1	blue		TRINITY_DN12458_c0_g1_i1.p1	brown
TRINITY_DN5719_c0_g2_i4	blue		TRINITY_DN12799_c0_g1_i4.p1	brown
TRINITY_DN5724_c0_g1_i10	blue		TRINITY_DN12848_c0_g1_i8.p1	brown
TRINITY_DN5740_c0_g1_i1	blue		TRINITY_DN13053_c0_g1_i2.p1	brown
TRINITY_DN575_c0_g1_i13	blue		TRINITY_DN13191_c0_g1_i4.p1	brown
TRINITY_DN5754_c1_g2_i1	blue		TRINITY_DN13213_c0_g1_i4.p1	brown
TRINITY_DN5760_c0_g1_i14	blue		TRINITY_DN13224_c0_g1_i2.p1	brown
TRINITY_DN577_c0_g2_i2	blue		TRINITY_DN13272_c0_g2_i1.p1	brown
TRINITY_DN5780_c0_g1_i1	blue		TRINITY_DN13281_c0_g2_i10.p1	brown
TRINITY_DN5812_c0_g3_i1	blue		TRINITY_DN1329_c1_g1_i37.p1	brown
TRINITY_DN5824_c0_g1_i1	blue		TRINITY_DN13584_c0_g1_i1.p1	brown
TRINITY_DN58554_c0_g1_i1	blue		TRINITY_DN13654_c0_g2_i2.p1	brown
TRINITY_DN5859_c0_g1_i3	blue		TRINITY_DN13851_c0_g1_i4.p1	brown
TRINITY_DN586_c0_g1_i15	blue		TRINITY_DN1389_c0_g1_i15.p1	brown
TRINITY_DN58723_c0_g1_i1	blue		TRINITY_DN13900_c0_g1_i12.p1	brown
TRINITY_DN58773_c1_g1_i1	blue		TRINITY_DN13933_c0_g1_i4.p1	brown
TRINITY_DN5880_c0_g1_i7	blue		TRINITY_DN14004_c0_g1_i2.p1	brown
TRINITY_DN5880_c1_g1_i1	blue		TRINITY_DN14302_c0_g1_i16.p1	brown
TRINITY_DN59042_c0_g1_i1	blue		TRINITY_DN14323_c0_g1_i1.p1	brown
TRINITY_DN5920_c0_g1_i14	blue		TRINITY_DN14449_c0_g2_i10.p1	brown
TRINITY_DN59278_c0_g1_i11	blue		TRINITY_DN14483_c0_g1_i1.p1	brown
TRINITY_DN60081_c0_g1_i4	blue		TRINITY_DN14550_c0_g1_i1.p1	brown
TRINITY_DN6016_c0_g1_i18	blue		TRINITY_DN14558_c0_g2_i1.p1	brown
TRINITY_DN6016_c1_g1_i1	blue		TRINITY_DN14641_c0_g1_i1.p1	brown
TRINITY_DN6041_c0_g1_i2	blue		TRINITY_DN14721_c0_g2_i1.p1	brown
TRINITY_DN60414_c0_g1_i1	blue		TRINITY_DN150441_c0_g1_i1.p1	brown
TRINITY_DN6055_c12_g1_i5	blue		TRINITY_DN15119_c0_g1_i33.p1	brown
TRINITY_DN6090_c0_g1_i1	blue		TRINITY_DN15201_c1_g1_i6.p1	brown
TRINITY_DN6095_c0_g1_i15	blue		TRINITY_DN153667_c0_g1_i2.p1	brown
TRINITY_DN613_c0_g1_i1	blue		TRINITY_DN15500_c1_g2_i5.p1	brown
TRINITY_DN61833_c0_g1_i1	blue		TRINITY_DN15729_c0_g1_i2.p1	brown
TRINITY_DN61882_c0_g2_i17	blue		TRINITY_DN15930_c0_g1_i4.p1	brown
TRINITY_DN6191_c0_g1_i2	blue		TRINITY_DN15982_c0_g1_i5.p1	brown
TRINITY_DN6289_c1_g2_i3	blue		TRINITY_DN16246_c2_g1_i1.p1	brown
TRINITY_DN6294_c1_g1_i11	blue		TRINITY_DN16395_c1_g1_i1.p1	brown
TRINITY_DN6302_c0_g1_i4	blue		TRINITY_DN17050_c0_g2_i1.p1	brown
TRINITY_DN63029_c0_g1_i15	blue		TRINITY_DN17270_c0_g1_i10.p1	brown
TRINITY_DN63722_c0_g2_i1	blue		TRINITY_DN173333_c0_g1_i2.p1	brown
TRINITY_DN6379_c0_g1_i2	blue		TRINITY_DN17346_c0_g1_i5.p1	brown
TRINITY_DN63889_c0_g2_i2	blue		TRINITY_DN17354_c0_g4_i2.p1	brown
TRINITY_DN6424_c0_g1_i2	blue		TRINITY_DN17495_c0_g1_i1.p1	brown
TRINITY_DN6450_c0_g3_i1	blue		TRINITY_DN175_c0_g1_i1.p1	brown
TRINITY_DN648_c5_g1_i3	blue		TRINITY_DN17742_c0_g1_i3.p1	brown
TRINITY_DN65056_c0_g1_i1	blue		TRINITY_DN17808_c0_g2_i1.p1	brown
TRINITY_DN65460_c0_g3_i4	blue		TRINITY_DN1785_c0_g1_i12.p1	brown
TRINITY_DN6563_c2_g1_i1	blue		TRINITY_DN1785_c0_g2_i1.p1	brown
TRINITY_DN65869_c0_g1_i3	blue		TRINITY_DN17902_c0_g1_i1.p1	brown
TRINITY_DN6592_c0_g2_i3	blue		TRINITY_DN18370_c0_g1_i1.p1	brown
TRINITY_DN6620_c0_g1_i29	blue		TRINITY_DN184138_c0_g1_i1.p1	brown
TRINITY_DN66364_c1_g3_i2	blue		TRINITY_DN1844_c0_g1_i8.p1	brown
TRINITY_DN66456_c0_g1_i16	blue		TRINITY_DN18550_c0_g1_i3.p1	brown
TRINITY_DN66673_c0_g1_i8	blue		TRINITY_DN18572_c0_g2_i4.p1	brown
TRINITY_DN6676_c0_g1_i16	blue		TRINITY_DN18833_c0_g2_i4.p1	brown
TRINITY_DN6676_c1_g1_i12	blue		TRINITY_DN189332_c0_g1_i2.p1	brown
TRINITY_DN66827_c0_g1_i2	blue		TRINITY_DN1924_c0_g1_i2.p1	brown
TRINITY_DN6686_c0_g2_i5	blue		TRINITY_DN19520_c0_g1_i2.p1	brown
TRINITY_DN6689_c0_g1_i5	blue		TRINITY_DN1952_c0_g1_i1.p1	brown
TRINITY_DN669_c0_g1_i11	blue		TRINITY_DN19625_c0_g1_i1.p1	brown
TRINITY_DN6727_c0_g1_i20	blue		TRINITY_DN19708_c0_g1_i5.p1	brown
TRINITY_DN67401_c0_g1_i1	blue		TRINITY_DN19783_c0_g2_i5.p1	brown
TRINITY_DN67730_c0_g1_i1	blue		TRINITY_DN19917_c0_g2_i3.p1	brown
TRINITY_DN6792_c1_g1_i2	blue		TRINITY_DN2039_c0_g2_i6.p1	brown
TRINITY_DN67920_c0_g1_i2	blue		TRINITY_DN20400_c0_g1_i1.p1	brown
TRINITY_DN6793_c0_g1_i1	blue		TRINITY_DN20433_c0_g1_i12.p1	brown
TRINITY_DN6802_c0_g1_i1	blue		TRINITY_DN20587_c0_g1_i4.p1	brown
TRINITY_DN6808_c1_g2_i1	blue		TRINITY_DN20831_c0_g2_i1.p1	brown
TRINITY_DN6815_c0_g1_i4	blue		TRINITY_DN2086_c0_g2_i1.p1	brown
TRINITY_DN68157_c0_g1_i18	blue		TRINITY_DN2093_c0_g1_i2.p1	brown
TRINITY_DN684_c2_g1_i12	blue		TRINITY_DN2136_c0_g1_i2.p1	brown
TRINITY_DN685_c0_g1_i4	blue		TRINITY_DN21433_c0_g1_i2.p1	brown
TRINITY_DN69339_c0_g2_i4	blue		TRINITY_DN21438_c0_g1_i1.p1	brown
TRINITY_DN69578_c0_g2_i10	blue		TRINITY_DN21438_c0_g2_i1.p1	brown
TRINITY_DN7054_c0_g1_i1	blue		TRINITY_DN21503_c0_g1_i1.p1	brown
TRINITY_DN7057_c0_g1_i9	blue		TRINITY_DN21614_c0_g1_i4.p1	brown
TRINITY_DN70727_c0_g1_i1	blue		TRINITY_DN21624_c0_g3_i1.p1	brown
TRINITY_DN71066_c0_g1_i21	blue		TRINITY_DN21638_c0_g2_i2.p1	brown
TRINITY_DN71254_c0_g1_i2	blue		TRINITY_DN21691_c0_g2_i2.p1	brown
TRINITY_DN7141_c0_g1_i14	blue		TRINITY_DN21827_c1_g1_i1.p1	brown
TRINITY_DN7190_c0_g1_i1	blue		TRINITY_DN22109_c0_g1_i1.p1	brown
TRINITY_DN7233_c0_g1_i5	blue		TRINITY_DN22127_c1_g1_i1.p1	brown
TRINITY_DN72518_c0_g1_i3	blue		TRINITY_DN22146_c0_g1_i2.p1	brown
TRINITY_DN72877_c0_g1_i15	blue		TRINITY_DN2234_c0_g1_i4.p1	brown
TRINITY_DN73284_c0_g1_i2	blue		TRINITY_DN22429_c0_g1_i12.p1	brown
TRINITY_DN73866_c0_g1_i2	blue		TRINITY_DN22708_c0_g1_i21.p1	brown
TRINITY_DN7441_c1_g1_i1	blue		TRINITY_DN22858_c0_g1_i1.p1	brown
TRINITY_DN7441_c1_g2_i2	blue		TRINITY_DN23288_c0_g1_i2.p1	brown
TRINITY_DN75_c1_g1_i4	blue		TRINITY_DN23512_c0_g1_i1.p1	brown
TRINITY_DN754_c2_g1_i2	blue		TRINITY_DN23574_c0_g1_i8.p1	brown
TRINITY_DN7559_c0_g1_i1	blue		TRINITY_DN2376_c0_g1_i1.p1	brown
TRINITY_DN7593_c0_g3_i3	blue		TRINITY_DN2393_c0_g2_i2.p1	brown
TRINITY_DN7611_c0_g1_i26	blue		TRINITY_DN2414_c2_g1_i3.p1	brown
TRINITY_DN76418_c1_g1_i1	blue		TRINITY_DN24424_c0_g1_i1.p1	brown
TRINITY_DN7658_c0_g1_i8	blue		TRINITY_DN24503_c0_g2_i1.p1	brown
TRINITY_DN7739_c1_g1_i15	blue		TRINITY_DN25007_c0_g1_i8.p1	brown
TRINITY_DN7742_c0_g1_i8	blue		TRINITY_DN25007_c1_g1_i2.p1	brown
TRINITY_DN776_c1_g1_i7	blue		TRINITY_DN2503_c0_g1_i3.p1	brown
TRINITY_DN7762_c0_g1_i3	blue		TRINITY_DN25477_c0_g1_i1.p1	brown
TRINITY_DN77819_c0_g1_i4	blue		TRINITY_DN25502_c0_g2_i1.p1	brown
TRINITY_DN7842_c1_g1_i11	blue		TRINITY_DN2565_c0_g1_i10.p1	brown
TRINITY_DN78848_c0_g1_i1	blue		TRINITY_DN25698_c0_g1_i1.p1	brown
TRINITY_DN7913_c0_g1_i3	blue		TRINITY_DN2597_c0_g1_i5.p1	brown
TRINITY_DN7968_c0_g1_i11	blue		TRINITY_DN26035_c0_g1_i3.p1	brown
TRINITY_DN80172_c0_g3_i1	blue		TRINITY_DN26229_c0_g1_i3.p1	brown
TRINITY_DN803_c3_g1_i15	blue		TRINITY_DN26435_c0_g1_i3.p1	brown
TRINITY_DN80820_c0_g1_i3	blue		TRINITY_DN2731_c1_g1_i1.p1	brown
TRINITY_DN8126_c1_g1_i6	blue		TRINITY_DN27375_c0_g1_i1.p1	brown
TRINITY_DN8177_c0_g1_i1	blue		TRINITY_DN2739_c2_g2_i33.p1	brown
TRINITY_DN81858_c0_g1_i1	blue		TRINITY_DN2761_c0_g1_i2.p1	brown
TRINITY_DN8218_c0_g1_i20	blue		TRINITY_DN28029_c0_g1_i2.p1	brown
TRINITY_DN8233_c0_g1_i26	blue		TRINITY_DN28237_c0_g2_i6.p1	brown
TRINITY_DN827_c1_g1_i23	blue		TRINITY_DN2823_c1_g1_i3.p1	brown
TRINITY_DN8273_c1_g1_i3	blue		TRINITY_DN28316_c0_g1_i3.p1	brown
TRINITY_DN8275_c0_g1_i9	blue		TRINITY_DN28832_c0_g1_i3.p1	brown
TRINITY_DN82813_c0_g1_i1	blue		TRINITY_DN29028_c0_g1_i1.p1	brown
TRINITY_DN8491_c0_g1_i11	blue		TRINITY_DN290_c0_g1_i1.p1	brown
TRINITY_DN854_c0_g1_i35	blue		TRINITY_DN2911_c0_g2_i11.p1	brown
TRINITY_DN85469_c0_g1_i1	blue		TRINITY_DN29140_c0_g1_i1.p1	brown
TRINITY_DN85975_c0_g1_i4	blue		TRINITY_DN2936_c0_g1_i13.p1	brown
TRINITY_DN86_c0_g1_i4	blue		TRINITY_DN29480_c0_g1_i5.p1	brown
TRINITY_DN86_c2_g1_i2	blue		TRINITY_DN29640_c0_g1_i4.p1	brown
TRINITY_DN86298_c1_g1_i15	blue		TRINITY_DN29750_c0_g1_i17.p1	brown
TRINITY_DN86397_c0_g1_i1	blue		TRINITY_DN29759_c0_g1_i39.p1	brown
TRINITY_DN8694_c0_g1_i2	blue		TRINITY_DN30541_c0_g1_i6.p1	brown
TRINITY_DN8706_c0_g1_i4	blue		TRINITY_DN30741_c0_g1_i2.p1	brown
TRINITY_DN8815_c1_g1_i1	blue		TRINITY_DN30874_c0_g1_i1.p1	brown
TRINITY_DN8827_c1_g1_i1	blue		TRINITY_DN31148_c0_g1_i5.p1	brown
TRINITY_DN8856_c1_g1_i15	blue		TRINITY_DN3114_c0_g1_i5.p1	brown
TRINITY_DN8955_c3_g2_i1	blue		TRINITY_DN3126_c0_g1_i6.p1	brown
TRINITY_DN89922_c0_g1_i6	blue		TRINITY_DN3127_c0_g3_i1.p1	brown
TRINITY_DN9097_c0_g1_i1	blue		TRINITY_DN31416_c0_g1_i2.p1	brown
TRINITY_DN9180_c0_g1_i8	blue		TRINITY_DN31951_c0_g1_i5.p1	brown
TRINITY_DN91816_c0_g1_i1	blue		TRINITY_DN31969_c0_g2_i1.p1	brown
TRINITY_DN91978_c1_g1_i2	blue		TRINITY_DN3196_c0_g1_i5.p1	brown
TRINITY_DN92575_c0_g1_i7	blue		TRINITY_DN32262_c0_g1_i1.p1	brown
TRINITY_DN927_c1_g1_i16	blue		TRINITY_DN32559_c0_g2_i3.p1	brown
TRINITY_DN92887_c0_g1_i8	blue		TRINITY_DN32582_c0_g2_i1.p1	brown
TRINITY_DN9351_c1_g1_i14	blue		TRINITY_DN3259_c0_g1_i16.p1	brown
TRINITY_DN9393_c0_g1_i3	blue		TRINITY_DN32725_c0_g1_i8.p1	brown
TRINITY_DN93954_c0_g1_i23	blue		TRINITY_DN32764_c0_g1_i1.p1	brown
TRINITY_DN94256_c0_g2_i4	blue		TRINITY_DN32879_c0_g1_i2.p1	brown
TRINITY_DN9431_c1_g2_i2	blue		TRINITY_DN33596_c0_g1_i5.p1	brown
TRINITY_DN9437_c0_g3_i1	blue		TRINITY_DN3369_c0_g1_i3.p1	brown
TRINITY_DN9458_c0_g1_i10	blue		TRINITY_DN3457_c0_g2_i1.p1	brown
TRINITY_DN9458_c0_g2_i11	blue		TRINITY_DN3473_c1_g1_i4.p1	brown
TRINITY_DN94606_c2_g1_i1	blue		TRINITY_DN3502_c0_g1_i16.p1	brown
TRINITY_DN9478_c0_g1_i6	blue		TRINITY_DN3504_c0_g1_i5.p1	brown
TRINITY_DN9550_c3_g1_i5	blue		TRINITY_DN36766_c0_g1_i1.p1	brown
TRINITY_DN9586_c0_g2_i1	blue		TRINITY_DN37668_c0_g1_i1.p1	brown
TRINITY_DN9617_c1_g1_i2	blue		TRINITY_DN3857_c0_g1_i10.p1	brown
TRINITY_DN9626_c0_g1_i9	blue		TRINITY_DN39362_c0_g1_i1.p1	brown
TRINITY_DN963_c1_g2_i3	blue		TRINITY_DN39491_c0_g1_i1.p1	brown
TRINITY_DN9667_c1_g1_i2	blue		TRINITY_DN39574_c0_g2_i1.p1	brown
TRINITY_DN97261_c0_g1_i2	blue		TRINITY_DN39804_c0_g1_i5.p1	brown
TRINITY_DN9760_c0_g1_i2	blue		TRINITY_DN40073_c0_g1_i2.p1	brown
TRINITY_DN9764_c0_g1_i1	blue		TRINITY_DN41326_c0_g1_i4.p1	brown
TRINITY_DN9779_c2_g2_i1	blue		TRINITY_DN41458_c0_g1_i1.p1	brown
TRINITY_DN9813_c0_g1_i2	blue		TRINITY_DN41655_c0_g2_i2.p1	brown
TRINITY_DN98189_c0_g1_i3	blue		TRINITY_DN416_c0_g1_i1.p1	brown
TRINITY_DN98632_c0_g1_i14	blue		TRINITY_DN4208_c0_g1_i2.p1	brown
TRINITY_DN9864_c0_g1_i3	blue		TRINITY_DN4305_c0_g1_i19.p1	brown
TRINITY_DN9875_c0_g1_i3	blue		TRINITY_DN4314_c0_g2_i1.p1	brown
TRINITY_DN9949_c0_g1_i1	blue		TRINITY_DN43172_c0_g1_i1.p1	brown
TRINITY_DN9955_c0_g1_i18	blue		TRINITY_DN4346_c0_g1_i18.p1	brown
TRINITY_DN9975_c0_g1_i23	blue		TRINITY_DN44418_c0_g1_i4.p1	brown
TRINITY_DN100732_c0_g1_i2	brown		TRINITY_DN4441_c0_g1_i2.p1	brown
TRINITY_DN101583_c0_g1_i1	brown		TRINITY_DN4453_c1_g1_i4.p1	brown
TRINITY_DN101832_c0_g1_i5	brown		TRINITY_DN44786_c0_g2_i1.p1	brown
TRINITY_DN10191_c0_g1_i3	brown		TRINITY_DN4514_c0_g1_i20.p1	brown
TRINITY_DN10239_c0_g2_i1	brown		TRINITY_DN45691_c0_g1_i7.p1	brown
TRINITY_DN103081_c0_g1_i3	brown		TRINITY_DN4584_c0_g1_i2.p1	brown
TRINITY_DN10326_c6_g1_i2	brown		TRINITY_DN4599_c0_g1_i10.p1	brown
TRINITY_DN104893_c0_g1_i2	brown		TRINITY_DN4599_c1_g1_i4.p1	brown
TRINITY_DN10633_c0_g1_i10	brown		TRINITY_DN4604_c0_g1_i2.p1	brown
TRINITY_DN10792_c0_g1_i2	brown		TRINITY_DN4604_c1_g1_i1.p1	brown
TRINITY_DN110013_c0_g1_i4	brown		TRINITY_DN46269_c0_g1_i4.p1	brown
TRINITY_DN11120_c0_g1_i7	brown		TRINITY_DN4645_c0_g2_i2.p1	brown
TRINITY_DN11236_c0_g3_i1	brown		TRINITY_DN4657_c0_g1_i3.p1	brown
TRINITY_DN115423_c2_g1_i1	brown		TRINITY_DN4672_c0_g1_i3.p1	brown
TRINITY_DN12172_c2_g1_i11	brown		TRINITY_DN4722_c0_g1_i12.p1	brown
TRINITY_DN12172_c2_g2_i1	brown		TRINITY_DN48227_c0_g1_i5.p1	brown
TRINITY_DN12172_c3_g1_i1	brown		TRINITY_DN48269_c1_g4_i1.p1	brown
TRINITY_DN1223_c2_g1_i1	brown		TRINITY_DN48484_c1_g2_i1.p1	brown
TRINITY_DN12344_c0_g1_i15	brown		TRINITY_DN4885_c0_g2_i1.p1	brown
TRINITY_DN12758_c0_g1_i4	brown		TRINITY_DN49268_c0_g1_i1.p1	brown
TRINITY_DN13165_c3_g1_i1	brown		TRINITY_DN4927_c0_g2_i1.p1	brown
TRINITY_DN133108_c0_g1_i1	brown		TRINITY_DN49353_c1_g1_i5.p1	brown
TRINITY_DN13478_c0_g1_i15	brown		TRINITY_DN4947_c1_g1_i6.p1	brown
TRINITY_DN13833_c0_g1_i2	brown		TRINITY_DN495_c0_g1_i4.p1	brown
TRINITY_DN13834_c0_g1_i1	brown		TRINITY_DN49650_c0_g1_i1.p1	brown
TRINITY_DN14028_c0_g1_i6	brown		TRINITY_DN4992_c0_g1_i7.p1	brown
TRINITY_DN142920_c1_g1_i1	brown		TRINITY_DN50159_c0_g1_i3.p1	brown
TRINITY_DN14660_c0_g1_i1	brown		TRINITY_DN51127_c0_g1_i1.p1	brown
TRINITY_DN14984_c0_g1_i1	brown		TRINITY_DN51495_c0_g1_i1.p1	brown
TRINITY_DN1529_c0_g1_i18	brown		TRINITY_DN52153_c0_g1_i1.p1	brown
TRINITY_DN154_c3_g1_i1	brown		TRINITY_DN52466_c0_g1_i1.p1	brown
TRINITY_DN15711_c0_g1_i3	brown		TRINITY_DN52649_c0_g2_i4.p1	brown
TRINITY_DN16124_c0_g1_i1	brown		TRINITY_DN5266_c1_g1_i11.p1	brown
TRINITY_DN16729_c0_g2_i1	brown		TRINITY_DN5294_c2_g1_i12.p1	brown
TRINITY_DN16768_c0_g1_i2	brown		TRINITY_DN53283_c0_g2_i1.p1	brown
TRINITY_DN17004_c1_g1_i1	brown		TRINITY_DN53573_c0_g4_i1.p1	brown
TRINITY_DN17422_c0_g1_i7	brown		TRINITY_DN5375_c0_g1_i5.p1	brown
TRINITY_DN17637_c0_g1_i33	brown		TRINITY_DN5457_c0_g1_i3.p1	brown
TRINITY_DN17701_c0_g1_i10	brown		TRINITY_DN55317_c0_g1_i14.p1	brown
TRINITY_DN18117_c0_g1_i3	brown		TRINITY_DN5593_c0_g1_i17.p1	brown
TRINITY_DN18148_c1_g1_i6	brown		TRINITY_DN5641_c0_g1_i3.p1	brown
TRINITY_DN18178_c0_g1_i1	brown		TRINITY_DN5641_c0_g2_i10.p1	brown
TRINITY_DN1856_c0_g1_i2	brown		TRINITY_DN56575_c0_g1_i7.p1	brown
TRINITY_DN1930_c0_g1_i1	brown		TRINITY_DN5759_c0_g1_i7.p1	brown
TRINITY_DN19573_c0_g1_i1	brown		TRINITY_DN5767_c0_g1_i2.p1	brown
TRINITY_DN19619_c1_g1_i13	brown		TRINITY_DN57728_c0_g1_i1.p1	brown
TRINITY_DN20371_c0_g1_i3	brown		TRINITY_DN57_c1_g2_i2.p1	brown
TRINITY_DN20405_c0_g2_i3	brown		TRINITY_DN5828_c0_g1_i2.p1	brown
TRINITY_DN21689_c0_g1_i3	brown		TRINITY_DN59430_c0_g1_i2.p1	brown
TRINITY_DN22690_c0_g1_i20	brown		TRINITY_DN5971_c0_g1_i14.p1	brown
TRINITY_DN2317_c2_g1_i2	brown		TRINITY_DN5971_c0_g2_i1.p1	brown
TRINITY_DN23601_c0_g1_i5	brown		TRINITY_DN6050_c0_g1_i27.p1	brown
TRINITY_DN23604_c0_g2_i2	brown		TRINITY_DN6064_c0_g1_i11.p1	brown
TRINITY_DN24101_c0_g1_i2	brown		TRINITY_DN60707_c0_g1_i1.p1	brown
TRINITY_DN24280_c0_g1_i32	brown		TRINITY_DN60707_c0_g2_i1.p1	brown
TRINITY_DN2468_c0_g2_i1	brown		TRINITY_DN6103_c0_g1_i5.p1	brown
TRINITY_DN2468_c1_g1_i5	brown		TRINITY_DN6170_c0_g1_i3.p1	brown
TRINITY_DN24962_c0_g1_i1	brown		TRINITY_DN62430_c0_g1_i6.p1	brown
TRINITY_DN2514_c0_g2_i1	brown		TRINITY_DN6244_c0_g1_i13.p1	brown
TRINITY_DN25345_c0_g1_i1	brown		TRINITY_DN6254_c0_g1_i3.p1	brown
TRINITY_DN2540_c0_g2_i1	brown		TRINITY_DN6336_c0_g1_i2.p1	brown
TRINITY_DN26304_c0_g1_i3	brown		TRINITY_DN63472_c3_g1_i1.p1	brown
TRINITY_DN26336_c0_g1_i7	brown		TRINITY_DN63699_c0_g1_i1.p1	brown
TRINITY_DN2656_c0_g1_i1	brown		TRINITY_DN636_c0_g2_i4.p1	brown
TRINITY_DN26791_c0_g1_i1	brown		TRINITY_DN64822_c1_g1_i1.p1	brown
TRINITY_DN27265_c0_g2_i1	brown		TRINITY_DN65080_c0_g1_i2.p1	brown
TRINITY_DN2779_c0_g1_i6	brown		TRINITY_DN65728_c0_g1_i1.p1	brown
TRINITY_DN27811_c0_g1_i1	brown		TRINITY_DN66292_c0_g1_i1.p1	brown
TRINITY_DN28182_c0_g1_i6	brown		TRINITY_DN6681_c0_g1_i3.p1	brown
TRINITY_DN28266_c0_g1_i3	brown		TRINITY_DN6717_c0_g2_i3.p1	brown
TRINITY_DN2858_c1_g2_i1	brown		TRINITY_DN6721_c1_g1_i1.p1	brown
TRINITY_DN28637_c0_g1_i1	brown		TRINITY_DN6750_c0_g1_i1.p1	brown
TRINITY_DN28974_c0_g1_i8	brown		TRINITY_DN6843_c0_g1_i7.p1	brown
TRINITY_DN2902_c0_g1_i6	brown		TRINITY_DN6917_c0_g1_i1.p1	brown
TRINITY_DN29170_c0_g1_i13	brown		TRINITY_DN6979_c0_g1_i2.p1	brown
TRINITY_DN29442_c0_g1_i1	brown		TRINITY_DN70195_c0_g1_i7.p1	brown
TRINITY_DN29442_c0_g2_i1	brown		TRINITY_DN7049_c0_g1_i1.p1	brown
TRINITY_DN2983_c2_g2_i4	brown		TRINITY_DN7193_c0_g1_i1.p1	brown
TRINITY_DN30346_c0_g1_i11	brown		TRINITY_DN72167_c0_g2_i1.p1	brown
TRINITY_DN31680_c0_g1_i2	brown		TRINITY_DN7285_c0_g1_i4.p1	brown
TRINITY_DN32282_c1_g1_i4	brown		TRINITY_DN7435_c1_g1_i10.p1	brown
TRINITY_DN33095_c0_g2_i2	brown		TRINITY_DN7449_c0_g1_i2.p1	brown
TRINITY_DN3326_c0_g1_i1	brown		TRINITY_DN7479_c1_g1_i24.p1	brown
TRINITY_DN33895_c0_g1_i12	brown		TRINITY_DN7494_c0_g1_i12.p1	brown
TRINITY_DN34486_c0_g1_i14	brown		TRINITY_DN7494_c0_g2_i1.p1	brown
TRINITY_DN35092_c0_g1_i2	brown		TRINITY_DN7559_c0_g1_i6.p1	brown
TRINITY_DN37108_c0_g1_i1	brown		TRINITY_DN75651_c0_g1_i2.p1	brown
TRINITY_DN3783_c0_g1_i7	brown		TRINITY_DN7659_c0_g2_i1.p1	brown
TRINITY_DN38366_c0_g1_i2	brown		TRINITY_DN7738_c0_g1_i16.p1	brown
TRINITY_DN38423_c0_g1_i7	brown		TRINITY_DN7790_c0_g1_i30.p1	brown
TRINITY_DN39536_c0_g2_i1	brown		TRINITY_DN7888_c0_g1_i1.p1	brown
TRINITY_DN4113_c1_g1_i1	brown		TRINITY_DN7912_c0_g1_i10.p1	brown
TRINITY_DN42050_c0_g1_i3	brown		TRINITY_DN7983_c1_g1_i1.p1	brown
TRINITY_DN42431_c0_g1_i11	brown		TRINITY_DN7983_c1_g2_i1.p1	brown
TRINITY_DN4266_c0_g1_i27	brown		TRINITY_DN7983_c1_g3_i1.p1	brown
TRINITY_DN43593_c0_g1_i1	brown		TRINITY_DN805_c1_g1_i1.p1	brown
TRINITY_DN4379_c0_g1_i13	brown		TRINITY_DN8065_c1_g1_i1.p1	brown
TRINITY_DN44434_c0_g1_i6	brown		TRINITY_DN8182_c0_g1_i1.p1	brown
TRINITY_DN4663_c1_g1_i6	brown		TRINITY_DN82263_c2_g1_i1.p1	brown
TRINITY_DN46648_c0_g1_i13	brown		TRINITY_DN8232_c0_g1_i6.p1	brown
TRINITY_DN4713_c0_g1_i9	brown		TRINITY_DN8365_c2_g1_i1.p1	brown
TRINITY_DN47316_c0_g1_i1	brown		TRINITY_DN8502_c0_g1_i13.p1	brown
TRINITY_DN47705_c0_g1_i1	brown		TRINITY_DN85600_c0_g1_i5.p1	brown
TRINITY_DN50227_c0_g1_i9	brown		TRINITY_DN8568_c0_g1_i1.p1	brown
TRINITY_DN50229_c0_g1_i10	brown		TRINITY_DN8684_c0_g1_i3.p1	brown
TRINITY_DN51821_c0_g1_i1	brown		TRINITY_DN87970_c1_g1_i1.p1	brown
TRINITY_DN5229_c0_g1_i1	brown		TRINITY_DN8837_c0_g1_i18.p1	brown
TRINITY_DN53255_c0_g1_i5	brown		TRINITY_DN8978_c0_g3_i1.p1	brown
TRINITY_DN53416_c0_g1_i2	brown		TRINITY_DN9077_c0_g2_i1.p1	brown
TRINITY_DN5482_c0_g1_i17	brown		TRINITY_DN9196_c0_g1_i11.p1	brown
TRINITY_DN56984_c0_g1_i5	brown		TRINITY_DN9253_c0_g1_i10.p1	brown
TRINITY_DN59721_c2_g1_i3	brown		TRINITY_DN9428_c0_g1_i1.p1	brown
TRINITY_DN59750_c0_g1_i2	brown		TRINITY_DN9465_c0_g1_i5.p1	brown
TRINITY_DN601_c0_g1_i1	brown		TRINITY_DN96119_c0_g2_i3.p1	brown
TRINITY_DN601_c0_g2_i2	brown		TRINITY_DN9647_c0_g1_i5.p1	brown
TRINITY_DN62270_c0_g1_i3	brown		TRINITY_DN965_c0_g1_i19.p1	brown
TRINITY_DN62557_c0_g1_i14	brown		TRINITY_DN9666_c0_g1_i10.p1	brown
TRINITY_DN65509_c0_g1_i2	brown		TRINITY_DN9728_c1_g1_i17.p1	brown
TRINITY_DN6663_c0_g2_i1	brown		TRINITY_DN9883_c0_g1_i9.p1	brown
TRINITY_DN6683_c0_g1_i3	brown		TRINITY_DN11538_c0_g1_i1.p1	green
TRINITY_DN67238_c0_g1_i1	brown		TRINITY_DN118667_c0_g1_i7.p1	green
TRINITY_DN67525_c0_g1_i2	brown		TRINITY_DN126311_c0_g1_i1.p1	green
TRINITY_DN6910_c0_g1_i3	brown		TRINITY_DN128912_c0_g1_i1.p1	green
TRINITY_DN69120_c0_g1_i1	brown		TRINITY_DN131355_c0_g1_i1.p1	green
TRINITY_DN7023_c0_g1_i16	brown		TRINITY_DN13163_c0_g1_i1.p1	green
TRINITY_DN70565_c0_g1_i1	brown		TRINITY_DN137786_c0_g1_i1.p1	green
TRINITY_DN72540_c0_g1_i4	brown		TRINITY_DN137882_c0_g1_i1.p1	green
TRINITY_DN73748_c0_g1_i3	brown		TRINITY_DN138314_c0_g1_i1.p1	green
TRINITY_DN74583_c0_g1_i17	brown		TRINITY_DN138407_c0_g1_i1.p1	green
TRINITY_DN7501_c0_g2_i3	brown		TRINITY_DN138506_c0_g1_i1.p1	green
TRINITY_DN7518_c0_g1_i4	brown		TRINITY_DN138683_c0_g1_i1.p1	green
TRINITY_DN7627_c0_g1_i1	brown		TRINITY_DN139104_c0_g1_i1.p1	green
TRINITY_DN7661_c0_g1_i6	brown		TRINITY_DN139156_c0_g1_i1.p1	green
TRINITY_DN78134_c0_g2_i5	brown		TRINITY_DN139357_c0_g1_i1.p1	green
TRINITY_DN8113_c1_g2_i3	brown		TRINITY_DN13955_c0_g2_i1.p1	green
TRINITY_DN81420_c0_g1_i16	brown		TRINITY_DN140081_c0_g1_i1.p1	green
TRINITY_DN85524_c0_g1_i1	brown		TRINITY_DN140586_c0_g1_i1.p1	green
TRINITY_DN8829_c0_g1_i9	brown		TRINITY_DN141590_c0_g1_i1.p1	green
TRINITY_DN8850_c0_g1_i1	brown		TRINITY_DN14288_c0_g1_i1.p1	green
TRINITY_DN8903_c0_g2_i2	brown		TRINITY_DN144433_c0_g1_i1.p1	green
TRINITY_DN9122_c0_g1_i13	brown		TRINITY_DN150292_c0_g1_i1.p1	green
TRINITY_DN9526_c0_g1_i4	brown		TRINITY_DN150902_c0_g1_i1.p1	green
TRINITY_DN97080_c0_g1_i4	brown		TRINITY_DN151307_c0_g1_i1.p1	green
TRINITY_DN9820_c0_g1_i1	brown		TRINITY_DN154795_c0_g1_i1.p1	green
TRINITY_DN103381_c0_g1_i6	green		TRINITY_DN155061_c0_g1_i1.p1	green
TRINITY_DN10520_c0_g1_i22	green		TRINITY_DN160733_c0_g1_i1.p1	green
TRINITY_DN10720_c0_g2_i1	green		TRINITY_DN161116_c0_g1_i1.p1	green
TRINITY_DN1160_c0_g2_i2	green		TRINITY_DN161457_c0_g1_i1.p1	green
TRINITY_DN12585_c0_g2_i11	green		TRINITY_DN161730_c0_g1_i1.p1	green
TRINITY_DN12773_c1_g1_i1	green		TRINITY_DN162119_c0_g1_i1.p1	green
TRINITY_DN14380_c0_g1_i6	green		TRINITY_DN163335_c0_g1_i1.p1	green
TRINITY_DN15678_c0_g1_i2	green		TRINITY_DN16373_c0_g1_i3.p1	green
TRINITY_DN15712_c0_g2_i1	green		TRINITY_DN16373_c0_g2_i6.p1	green
TRINITY_DN16165_c0_g1_i11	green		TRINITY_DN16373_c1_g1_i1.p1	green
TRINITY_DN1630_c9_g2_i1	green		TRINITY_DN166115_c0_g1_i1.p1	green
TRINITY_DN1643_c0_g1_i6	green		TRINITY_DN16633_c0_g1_i12.p1	green
TRINITY_DN19546_c0_g1_i1	green		TRINITY_DN16633_c1_g1_i26.p1	green
TRINITY_DN20648_c0_g1_i1	green		TRINITY_DN16925_c0_g1_i1.p1	green
TRINITY_DN224_c0_g1_i3	green		TRINITY_DN170022_c0_g1_i1.p1	green
TRINITY_DN23568_c0_g1_i2	green		TRINITY_DN172403_c0_g1_i1.p1	green
TRINITY_DN24616_c0_g1_i10	green		TRINITY_DN173504_c0_g1_i1.p1	green
TRINITY_DN27742_c0_g1_i1	green		TRINITY_DN173572_c0_g1_i1.p1	green
TRINITY_DN2846_c0_g1_i1	green		TRINITY_DN173754_c0_g1_i1.p1	green
TRINITY_DN2972_c0_g1_i1	green		TRINITY_DN173916_c0_g1_i1.p1	green
TRINITY_DN2972_c0_g2_i4	green		TRINITY_DN174298_c0_g1_i1.p1	green
TRINITY_DN32950_c0_g1_i3	green		TRINITY_DN17469_c0_g1_i1.p1	green
TRINITY_DN3337_c0_g1_i10	green		TRINITY_DN17908_c0_g2_i1.p1	green
TRINITY_DN3382_c5_g1_i1	green		TRINITY_DN184268_c0_g1_i1.p1	green
TRINITY_DN34980_c0_g1_i2	green		TRINITY_DN184414_c0_g1_i1.p1	green
TRINITY_DN37941_c0_g1_i1	green		TRINITY_DN184442_c0_g1_i1.p1	green
TRINITY_DN4144_c0_g1_i8	green		TRINITY_DN184647_c0_g1_i1.p1	green
TRINITY_DN4808_c0_g1_i14	green		TRINITY_DN184698_c0_g1_i1.p1	green
TRINITY_DN4964_c0_g1_i13	green		TRINITY_DN18712_c0_g1_i1.p1	green
TRINITY_DN5252_c1_g1_i75	green		TRINITY_DN187519_c0_g1_i1.p1	green
TRINITY_DN53923_c0_g2_i1	green		TRINITY_DN187748_c0_g1_i1.p1	green
TRINITY_DN5504_c0_g1_i12	green		TRINITY_DN188412_c0_g1_i1.p1	green
TRINITY_DN5799_c0_g2_i1	green		TRINITY_DN19090_c0_g1_i9.p1	green
TRINITY_DN59481_c0_g1_i1	green		TRINITY_DN21878_c0_g1_i1.p1	green
TRINITY_DN6514_c0_g1_i1	green		TRINITY_DN21901_c0_g1_i1.p1	green
TRINITY_DN8170_c0_g1_i1	green		TRINITY_DN22488_c0_g1_i4.p1	green
TRINITY_DN82410_c0_g2_i2	green		TRINITY_DN22808_c0_g1_i1.p1	green
TRINITY_DN86172_c0_g1_i2	green		TRINITY_DN22982_c0_g1_i6.p1	green
TRINITY_DN9652_c0_g1_i4	green		TRINITY_DN23471_c0_g1_i1.p1	green
TRINITY_DN9842_c0_g1_i14	green		TRINITY_DN24151_c0_g1_i6.p1	green
TRINITY_DN10046_c1_g1_i6	grey		TRINITY_DN24229_c0_g1_i1.p1	green
TRINITY_DN118241_c0_g1_i7	grey		TRINITY_DN24229_c0_g3_i1.p1	green
TRINITY_DN1191_c16_g1_i1	grey		TRINITY_DN26356_c0_g1_i1.p1	green
TRINITY_DN126488_c0_g1_i7	grey		TRINITY_DN26579_c0_g1_i3.p1	green
TRINITY_DN1533_c0_g1_i12	grey		TRINITY_DN26613_c0_g1_i4.p1	green
TRINITY_DN18525_c0_g2_i1	grey		TRINITY_DN26719_c0_g1_i1.p1	green
TRINITY_DN20365_c1_g2_i1	grey		TRINITY_DN28011_c0_g1_i1.p1	green
TRINITY_DN26816_c0_g1_i3	grey		TRINITY_DN28162_c0_g1_i1.p1	green
TRINITY_DN3159_c0_g1_i24	grey		TRINITY_DN28654_c0_g1_i1.p1	green
TRINITY_DN31734_c0_g1_i4	grey		TRINITY_DN29281_c0_g1_i3.p1	green
TRINITY_DN32010_c0_g2_i1	grey		TRINITY_DN29281_c0_g2_i1.p1	green
TRINITY_DN3277_c0_g2_i1	grey		TRINITY_DN29623_c0_g1_i2.p1	green
TRINITY_DN3768_c0_g1_i1	grey		TRINITY_DN29710_c0_g1_i2.p1	green
TRINITY_DN37734_c0_g1_i1	grey		TRINITY_DN30144_c0_g1_i2.p1	green
TRINITY_DN41660_c0_g3_i1	grey		TRINITY_DN3058_c0_g2_i1.p1	green
TRINITY_DN42337_c0_g1_i2	grey		TRINITY_DN31061_c0_g1_i3.p1	green
TRINITY_DN44475_c1_g1_i6	grey		TRINITY_DN31061_c0_g2_i1.p1	green
TRINITY_DN4535_c0_g2_i1	grey		TRINITY_DN31736_c0_g1_i1.p1	green
TRINITY_DN50436_c0_g1_i1	grey		TRINITY_DN31810_c0_g1_i1.p1	green
TRINITY_DN56079_c0_g1_i2	grey		TRINITY_DN32073_c0_g1_i1.p1	green
TRINITY_DN59286_c0_g1_i4	grey		TRINITY_DN32825_c0_g1_i1.p1	green
TRINITY_DN6186_c1_g1_i2	grey		TRINITY_DN33423_c0_g1_i1.p1	green
TRINITY_DN76006_c0_g2_i1	grey		TRINITY_DN33854_c0_g1_i1.p1	green
TRINITY_DN84125_c1_g1_i3	grey		TRINITY_DN34123_c0_g1_i1.p1	green
TRINITY_DN8496_c0_g1_i9	grey		TRINITY_DN34880_c1_g1_i1.p1	green
TRINITY_DN8496_c0_g4_i1	grey		TRINITY_DN34892_c0_g3_i1.p1	green
TRINITY_DN85947_c0_g1_i10	grey		TRINITY_DN34892_c0_g4_i1.p1	green
TRINITY_DN9594_c0_g1_i1	grey		TRINITY_DN35239_c0_g1_i1.p1	green
TRINITY_DN106363_c0_g1_i24	red		TRINITY_DN35742_c0_g1_i2.p1	green
TRINITY_DN11347_c0_g1_i3	red		TRINITY_DN35742_c1_g1_i5.p1	green
TRINITY_DN11967_c1_g1_i1	red		TRINITY_DN35838_c0_g1_i1.p1	green
TRINITY_DN13230_c0_g1_i4	red		TRINITY_DN36982_c0_g1_i2.p1	green
TRINITY_DN13230_c1_g1_i2	red		TRINITY_DN37297_c0_g1_i1.p1	green
TRINITY_DN13483_c0_g1_i7	red		TRINITY_DN37464_c0_g1_i12.p1	green
TRINITY_DN13856_c0_g1_i1	red		TRINITY_DN37640_c0_g1_i1.p1	green
TRINITY_DN142863_c0_g1_i2	red		TRINITY_DN38435_c0_g2_i2.p1	green
TRINITY_DN14936_c0_g1_i1	red		TRINITY_DN39679_c0_g1_i1.p1	green
TRINITY_DN23128_c0_g1_i4	red		TRINITY_DN40538_c0_g1_i2.p1	green
TRINITY_DN23407_c0_g1_i6	red		TRINITY_DN41679_c0_g1_i1.p1	green
TRINITY_DN23825_c0_g1_i3	red		TRINITY_DN42144_c0_g1_i1.p1	green
TRINITY_DN24431_c0_g1_i1	red		TRINITY_DN43631_c0_g1_i1.p1	green
TRINITY_DN29845_c0_g2_i2	red		TRINITY_DN43856_c0_g1_i1.p1	green
TRINITY_DN31017_c0_g1_i2	red		TRINITY_DN43908_c0_g1_i1.p1	green
TRINITY_DN3546_c0_g1_i11	red		TRINITY_DN44777_c0_g1_i1.p1	green
TRINITY_DN40826_c0_g1_i3	red		TRINITY_DN44777_c0_g2_i1.p1	green
TRINITY_DN4249_c0_g1_i21	red		TRINITY_DN46271_c0_g1_i1.p1	green
TRINITY_DN44014_c0_g2_i1	red		TRINITY_DN48844_c0_g1_i1.p1	green
TRINITY_DN44014_c0_g4_i1	red		TRINITY_DN49205_c0_g1_i1.p1	green
TRINITY_DN4561_c0_g1_i1	red		TRINITY_DN49807_c0_g1_i1.p1	green
TRINITY_DN46311_c0_g1_i1	red		TRINITY_DN50308_c0_g1_i1.p1	green
TRINITY_DN50588_c0_g1_i2	red		TRINITY_DN50308_c0_g2_i1.p1	green
TRINITY_DN57130_c0_g1_i1	red		TRINITY_DN52074_c0_g1_i1.p1	green
TRINITY_DN59658_c0_g1_i1	red		TRINITY_DN5245_c2_g1_i1.p1	green
TRINITY_DN59658_c1_g1_i3	red		TRINITY_DN52976_c1_g2_i1.p1	green
TRINITY_DN6591_c0_g1_i4	red		TRINITY_DN55079_c0_g1_i4.p1	green
TRINITY_DN6776_c0_g1_i7	red		TRINITY_DN61303_c0_g1_i1.p1	green
TRINITY_DN6855_c0_g1_i1	red		TRINITY_DN61416_c0_g1_i1.p1	green
TRINITY_DN7085_c0_g3_i1	red		TRINITY_DN63540_c0_g1_i48.p1	green
TRINITY_DN71214_c0_g1_i5	red		TRINITY_DN8289_c1_g1_i1.p1	green
TRINITY_DN75887_c0_g1_i1	red		TRINITY_DN85549_c1_g1_i1.p1	green
TRINITY_DN8038_c0_g1_i1	red		TRINITY_DN86070_c0_g1_i2.p1	green
TRINITY_DN9027_c0_g1_i11	red		TRINITY_DN9784_c0_g1_i1.p1	green
TRINITY_DN90355_c0_g1_i2	red		TRINITY_DN10933_c0_g1_i6.p1	grey
TRINITY_DN90569_c0_g1_i2	red		TRINITY_DN116559_c0_g1_i5.p1	grey
TRINITY_DN995_c0_g1_i2	red		TRINITY_DN13175_c0_g1_i1.p1	grey
TRINITY_DN1001_c0_g1_i2	turquoise		TRINITY_DN13925_c0_g2_i1.p1	grey
TRINITY_DN10021_c0_g1_i3	turquoise		TRINITY_DN151859_c0_g1_i1.p1	grey
TRINITY_DN10027_c0_g1_i1	turquoise		TRINITY_DN15499_c0_g2_i2.p1	grey
TRINITY_DN10071_c2_g1_i3	turquoise		TRINITY_DN172445_c0_g1_i2.p1	grey
TRINITY_DN10108_c0_g1_i1	turquoise		TRINITY_DN173292_c0_g1_i1.p1	grey
TRINITY_DN10143_c0_g1_i22	turquoise		TRINITY_DN175651_c0_g1_i1.p1	grey
TRINITY_DN10162_c0_g3_i6	turquoise		TRINITY_DN17812_c0_g2_i2.p1	grey
TRINITY_DN10182_c0_g2_i1	turquoise		TRINITY_DN18933_c0_g1_i26.p1	grey
TRINITY_DN10243_c1_g1_i1	turquoise		TRINITY_DN19808_c2_g1_i1.p1	grey
TRINITY_DN10245_c0_g2_i1	turquoise		TRINITY_DN22910_c0_g1_i14.p1	grey
TRINITY_DN10245_c0_g3_i2	turquoise		TRINITY_DN29543_c0_g1_i2.p1	grey
TRINITY_DN102898_c0_g2_i1	turquoise		TRINITY_DN2992_c1_g2_i1.p1	grey
TRINITY_DN103111_c0_g2_i2	turquoise		TRINITY_DN32096_c0_g1_i20.p1	grey
TRINITY_DN1035_c0_g1_i3	turquoise		TRINITY_DN32791_c0_g1_i3.p1	grey
TRINITY_DN1035_c0_g2_i1	turquoise		TRINITY_DN38445_c0_g2_i2.p1	grey
TRINITY_DN10364_c1_g1_i13	turquoise		TRINITY_DN42191_c1_g1_i2.p1	grey
TRINITY_DN10407_c0_g1_i1	turquoise		TRINITY_DN44035_c0_g1_i3.p1	grey
TRINITY_DN10446_c0_g1_i23	turquoise		TRINITY_DN4447_c0_g1_i5.p1	grey
TRINITY_DN10451_c0_g1_i8	turquoise		TRINITY_DN53281_c0_g1_i1.p1	grey
TRINITY_DN10531_c0_g1_i1	turquoise		TRINITY_DN55446_c0_g1_i1.p1	grey
TRINITY_DN10571_c0_g1_i13	turquoise		TRINITY_DN60722_c0_g2_i2.p1	grey
TRINITY_DN10613_c0_g2_i2	turquoise		TRINITY_DN6205_c1_g1_i2.p1	grey
TRINITY_DN10640_c0_g1_i4	turquoise		TRINITY_DN62200_c0_g2_i2.p1	grey
TRINITY_DN10698_c1_g1_i1	turquoise		TRINITY_DN62241_c0_g2_i1.p1	grey
TRINITY_DN106985_c0_g2_i9	turquoise		TRINITY_DN6411_c1_g2_i12.p1	grey
TRINITY_DN10740_c0_g1_i1	turquoise		TRINITY_DN6480_c0_g1_i6.p1	grey
TRINITY_DN107772_c0_g1_i4	turquoise		TRINITY_DN76704_c0_g1_i1.p1	grey
TRINITY_DN108008_c0_g1_i1	turquoise		TRINITY_DN8065_c0_g1_i17.p1	grey
TRINITY_DN10812_c0_g1_i1	turquoise		TRINITY_DN8680_c0_g2_i1.p1	grey
TRINITY_DN10833_c0_g1_i10	turquoise		TRINITY_DN87877_c0_g1_i1.p1	grey
TRINITY_DN10844_c0_g3_i1	turquoise		TRINITY_DN91327_c0_g2_i5.p1	grey
TRINITY_DN10897_c1_g1_i2	turquoise		TRINITY_DN91327_c3_g1_i1.p1	grey
TRINITY_DN10920_c1_g1_i9	turquoise		TRINITY_DN10461_c0_g1_i1.p1	red
TRINITY_DN11000_c0_g1_i4	turquoise		TRINITY_DN10766_c0_g1_i4.p1	red
TRINITY_DN11061_c0_g1_i1	turquoise		TRINITY_DN10957_c0_g2_i10.p1	red
TRINITY_DN11067_c0_g1_i1	turquoise		TRINITY_DN11068_c0_g1_i1.p1	red
TRINITY_DN11094_c0_g1_i2	turquoise		TRINITY_DN11455_c1_g1_i14.p1	red
TRINITY_DN11167_c0_g1_i3	turquoise		TRINITY_DN11617_c0_g1_i11.p1	red
TRINITY_DN11211_c0_g1_i16	turquoise		TRINITY_DN116439_c1_g1_i2.p1	red
TRINITY_DN1131_c0_g1_i23	turquoise		TRINITY_DN11675_c0_g2_i2.p1	red
TRINITY_DN11361_c1_g1_i5	turquoise		TRINITY_DN11739_c0_g2_i2.p1	red
TRINITY_DN11383_c0_g1_i4	turquoise		TRINITY_DN11795_c0_g1_i14.p1	red
TRINITY_DN11418_c0_g1_i2	turquoise		TRINITY_DN1224_c1_g1_i16.p1	red
TRINITY_DN11422_c0_g1_i13	turquoise		TRINITY_DN12862_c0_g1_i1.p1	red
TRINITY_DN11455_c0_g1_i12	turquoise		TRINITY_DN13030_c0_g2_i12.p1	red
TRINITY_DN115_c1_g1_i8	turquoise		TRINITY_DN13094_c0_g1_i4.p1	red
TRINITY_DN1154_c4_g1_i1	turquoise		TRINITY_DN13176_c0_g1_i6.p1	red
TRINITY_DN1157_c0_g2_i4	turquoise		TRINITY_DN13465_c0_g2_i1.p1	red
TRINITY_DN116300_c0_g1_i1	turquoise		TRINITY_DN1365_c0_g2_i7.p1	red
TRINITY_DN116418_c0_g1_i3	turquoise		TRINITY_DN1378_c0_g1_i2.p1	red
TRINITY_DN11647_c0_g1_i14	turquoise		TRINITY_DN13798_c0_g1_i1.p1	red
TRINITY_DN1171_c1_g1_i5	turquoise		TRINITY_DN14382_c0_g1_i6.p1	red
TRINITY_DN11758_c0_g1_i7	turquoise		TRINITY_DN14964_c0_g1_i3.p1	red
TRINITY_DN11770_c1_g1_i5	turquoise		TRINITY_DN15426_c0_g1_i1.p1	red
TRINITY_DN11813_c0_g1_i4	turquoise		TRINITY_DN161176_c0_g1_i1.p1	red
TRINITY_DN11824_c1_g1_i9	turquoise		TRINITY_DN1615_c0_g1_i3.p1	red
TRINITY_DN1188_c0_g1_i7	turquoise		TRINITY_DN161_c0_g1_i7.p1	red
TRINITY_DN11917_c0_g1_i1	turquoise		TRINITY_DN16347_c0_g1_i18.p1	red
TRINITY_DN119889_c0_g1_i3	turquoise		TRINITY_DN16361_c0_g1_i17.p1	red
TRINITY_DN12019_c0_g1_i7	turquoise		TRINITY_DN164_c0_g1_i10.p1	red
TRINITY_DN12135_c0_g1_i20	turquoise		TRINITY_DN17195_c0_g2_i3.p1	red
TRINITY_DN12146_c0_g1_i1	turquoise		TRINITY_DN17506_c0_g3_i13.p1	red
TRINITY_DN12160_c1_g1_i3	turquoise		TRINITY_DN1819_c0_g1_i2.p1	red
TRINITY_DN12169_c0_g2_i3	turquoise		TRINITY_DN1820_c0_g1_i13.p1	red
TRINITY_DN12177_c0_g1_i2	turquoise		TRINITY_DN1842_c0_g1_i2.p1	red
TRINITY_DN12373_c1_g1_i2	turquoise		TRINITY_DN18465_c0_g1_i3.p1	red
TRINITY_DN12442_c0_g1_i1	turquoise		TRINITY_DN1850_c0_g1_i3.p1	red
TRINITY_DN124449_c0_g1_i3	turquoise		TRINITY_DN18583_c0_g1_i12.p1	red
TRINITY_DN1261_c3_g1_i1	turquoise		TRINITY_DN1941_c0_g1_i4.p1	red
TRINITY_DN1265_c1_g1_i2	turquoise		TRINITY_DN1965_c0_g1_i2.p1	red
TRINITY_DN1265_c7_g1_i2	turquoise		TRINITY_DN20408_c0_g1_i22.p1	red
TRINITY_DN12665_c0_g1_i1	turquoise		TRINITY_DN20908_c0_g4_i2.p1	red
TRINITY_DN12715_c0_g1_i39	turquoise		TRINITY_DN21221_c0_g1_i2.p1	red
TRINITY_DN12824_c1_g1_i2	turquoise		TRINITY_DN2159_c0_g1_i11.p1	red
TRINITY_DN12825_c0_g1_i2	turquoise		TRINITY_DN22074_c0_g1_i4.p1	red
TRINITY_DN1284_c3_g1_i1	turquoise		TRINITY_DN22133_c0_g1_i2.p1	red
TRINITY_DN12879_c0_g2_i2	turquoise		TRINITY_DN2393_c0_g1_i12.p1	red
TRINITY_DN1303_c0_g1_i45	turquoise		TRINITY_DN239_c0_g1_i3.p1	red
TRINITY_DN13044_c0_g1_i1	turquoise		TRINITY_DN24087_c0_g1_i11.p1	red
TRINITY_DN13049_c0_g2_i3	turquoise		TRINITY_DN2418_c0_g1_i5.p1	red
TRINITY_DN13100_c0_g1_i17	turquoise		TRINITY_DN2423_c1_g3_i1.p1	red
TRINITY_DN13252_c0_g1_i2	turquoise		TRINITY_DN24270_c0_g2_i2.p1	red
TRINITY_DN1332_c1_g2_i2	turquoise		TRINITY_DN2587_c0_g1_i13.p1	red
TRINITY_DN13356_c0_g1_i6	turquoise		TRINITY_DN25986_c0_g3_i1.p1	red
TRINITY_DN13391_c1_g2_i7	turquoise		TRINITY_DN2599_c0_g1_i9.p1	red
TRINITY_DN1343_c0_g1_i10	turquoise		TRINITY_DN2694_c1_g1_i3.p1	red
TRINITY_DN135055_c0_g1_i1	turquoise		TRINITY_DN2836_c0_g1_i2.p1	red
TRINITY_DN135501_c0_g1_i1	turquoise		TRINITY_DN2905_c0_g1_i13.p1	red
TRINITY_DN13558_c0_g1_i10	turquoise		TRINITY_DN2905_c0_g2_i1.p1	red
TRINITY_DN13566_c0_g1_i1	turquoise		TRINITY_DN29272_c0_g2_i2.p1	red
TRINITY_DN13601_c0_g1_i13	turquoise		TRINITY_DN2937_c0_g1_i3.p1	red
TRINITY_DN13642_c0_g1_i4	turquoise		TRINITY_DN294_c0_g5_i1.p1	red
TRINITY_DN13747_c0_g1_i5	turquoise		TRINITY_DN29642_c0_g1_i1.p1	red
TRINITY_DN13806_c1_g1_i12	turquoise		TRINITY_DN3045_c0_g1_i21.p1	red
TRINITY_DN1390_c3_g1_i1	turquoise		TRINITY_DN3061_c0_g1_i2.p1	red
TRINITY_DN13961_c0_g1_i1	turquoise		TRINITY_DN3112_c0_g1_i11.p1	red
TRINITY_DN13975_c0_g1_i4	turquoise		TRINITY_DN3112_c0_g2_i1.p1	red
TRINITY_DN14058_c0_g1_i4	turquoise		TRINITY_DN322_c0_g1_i24.p1	red
TRINITY_DN1406_c0_g1_i4	turquoise		TRINITY_DN33557_c0_g1_i10.p1	red
TRINITY_DN1406_c0_g3_i1	turquoise		TRINITY_DN349_c0_g1_i21.p1	red
TRINITY_DN14065_c0_g1_i10	turquoise		TRINITY_DN3500_c0_g3_i1.p1	red
TRINITY_DN14097_c0_g1_i10	turquoise		TRINITY_DN355_c0_g1_i27.p1	red
TRINITY_DN1410_c0_g1_i1	turquoise		TRINITY_DN35772_c0_g1_i3.p1	red
TRINITY_DN1412_c0_g1_i10	turquoise		TRINITY_DN37150_c0_g1_i12.p1	red
TRINITY_DN14131_c0_g1_i12	turquoise		TRINITY_DN3793_c0_g1_i1.p1	red
TRINITY_DN14135_c0_g1_i16	turquoise		TRINITY_DN3827_c0_g1_i2.p1	red
TRINITY_DN14262_c0_g1_i6	turquoise		TRINITY_DN38864_c0_g1_i8.p1	red
TRINITY_DN142860_c1_g1_i1	turquoise		TRINITY_DN3893_c0_g1_i3.p1	red
TRINITY_DN14298_c0_g1_i9	turquoise		TRINITY_DN3924_c0_g1_i10.p1	red
TRINITY_DN14318_c0_g1_i9	turquoise		TRINITY_DN3985_c0_g1_i12.p1	red
TRINITY_DN143388_c0_g1_i5	turquoise		TRINITY_DN398_c0_g1_i13.p1	red
TRINITY_DN14489_c0_g1_i8	turquoise		TRINITY_DN40685_c0_g1_i11.p1	red
TRINITY_DN14629_c0_g1_i12	turquoise		TRINITY_DN4223_c0_g1_i3.p1	red
TRINITY_DN1464_c1_g1_i4	turquoise		TRINITY_DN4260_c0_g1_i9.p1	red
TRINITY_DN14650_c0_g1_i8	turquoise		TRINITY_DN4345_c0_g1_i5.p1	red
TRINITY_DN147687_c0_g1_i1	turquoise		TRINITY_DN4481_c0_g1_i14.p1	red
TRINITY_DN14871_c0_g2_i3	turquoise		TRINITY_DN4712_c0_g1_i10.p1	red
TRINITY_DN14944_c0_g1_i7	turquoise		TRINITY_DN502_c0_g1_i12.p1	red
TRINITY_DN14946_c0_g1_i5	turquoise		TRINITY_DN52673_c0_g1_i1.p1	red
TRINITY_DN15001_c0_g1_i5	turquoise		TRINITY_DN5350_c0_g1_i3.p1	red
TRINITY_DN15048_c0_g3_i3	turquoise		TRINITY_DN5520_c0_g1_i23.p1	red
TRINITY_DN1509_c1_g1_i13	turquoise		TRINITY_DN5621_c0_g1_i6.p1	red
TRINITY_DN15115_c0_g1_i8	turquoise		TRINITY_DN5660_c0_g1_i1.p1	red
TRINITY_DN15135_c0_g1_i2	turquoise		TRINITY_DN57206_c0_g1_i5.p1	red
TRINITY_DN1518_c0_g1_i13	turquoise		TRINITY_DN57692_c0_g2_i12.p1	red
TRINITY_DN15392_c0_g1_i2	turquoise		TRINITY_DN57943_c3_g1_i1.p1	red
TRINITY_DN15411_c0_g1_i19	turquoise		TRINITY_DN580_c0_g1_i4.p1	red
TRINITY_DN15480_c1_g1_i1	turquoise		TRINITY_DN5917_c0_g1_i7.p1	red
TRINITY_DN15551_c1_g1_i4	turquoise		TRINITY_DN5924_c0_g1_i11.p1	red
TRINITY_DN15558_c0_g1_i4	turquoise		TRINITY_DN6156_c0_g1_i1.p1	red
TRINITY_DN15566_c0_g1_i24	turquoise		TRINITY_DN630_c1_g1_i10.p1	red
TRINITY_DN15629_c0_g1_i1	turquoise		TRINITY_DN6359_c0_g1_i7.p1	red
TRINITY_DN1579_c0_g1_i1	turquoise		TRINITY_DN6647_c0_g1_i10.p1	red
TRINITY_DN15801_c0_g1_i1	turquoise		TRINITY_DN6695_c0_g1_i4.p1	red
TRINITY_DN15876_c0_g2_i1	turquoise		TRINITY_DN6804_c0_g1_i10.p1	red
TRINITY_DN15879_c1_g1_i1	turquoise		TRINITY_DN6804_c0_g3_i1.p1	red
TRINITY_DN15964_c0_g1_i1	turquoise		TRINITY_DN68597_c0_g2_i3.p1	red
TRINITY_DN16007_c0_g2_i5	turquoise		TRINITY_DN6973_c0_g1_i4.p1	red
TRINITY_DN16025_c0_g1_i2	turquoise		TRINITY_DN7364_c0_g1_i16.p1	red
TRINITY_DN16097_c0_g1_i10	turquoise		TRINITY_DN7381_c0_g1_i5.p1	red
TRINITY_DN1612_c2_g1_i7	turquoise		TRINITY_DN74406_c0_g1_i3.p1	red
TRINITY_DN16137_c0_g1_i1	turquoise		TRINITY_DN7773_c0_g1_i1.p1	red
TRINITY_DN16216_c0_g1_i1	turquoise		TRINITY_DN7796_c0_g1_i5.p1	red
TRINITY_DN16229_c0_g1_i1	turquoise		TRINITY_DN7820_c0_g2_i2.p1	red
TRINITY_DN16233_c0_g1_i10	turquoise		TRINITY_DN7869_c0_g2_i7.p1	red
TRINITY_DN16346_c0_g2_i1	turquoise		TRINITY_DN8150_c0_g1_i2.p1	red
TRINITY_DN16437_c0_g1_i6	turquoise		TRINITY_DN8150_c0_g3_i2.p1	red
TRINITY_DN16459_c0_g1_i3	turquoise		TRINITY_DN8504_c0_g1_i2.p1	red
TRINITY_DN16464_c0_g1_i20	turquoise		TRINITY_DN9457_c0_g1_i5.p1	red
TRINITY_DN16627_c1_g1_i1	turquoise		TRINITY_DN9545_c0_g1_i7.p1	red
TRINITY_DN16672_c0_g1_i11	turquoise		TRINITY_DN954_c2_g1_i1.p1	red
TRINITY_DN16674_c0_g1_i9	turquoise		TRINITY_DN9646_c0_g1_i2.p1	red
TRINITY_DN16729_c0_g1_i3	turquoise		TRINITY_DN9730_c0_g1_i17.p1	red
TRINITY_DN16798_c0_g1_i15	turquoise		TRINITY_DN979_c0_g1_i36.p1	red
TRINITY_DN168_c1_g1_i9	turquoise		TRINITY_DN989_c0_g2_i1.p1	red
TRINITY_DN16847_c0_g1_i1	turquoise		TRINITY_DN9988_c0_g1_i3.p1	red
TRINITY_DN16911_c0_g1_i15	turquoise		TRINITY_DN10056_c0_g1_i1.p1	turquoise
TRINITY_DN16913_c0_g1_i1	turquoise		TRINITY_DN10119_c0_g1_i23.p1	turquoise
TRINITY_DN17004_c0_g1_i2	turquoise		TRINITY_DN10163_c0_g1_i49.p1	turquoise
TRINITY_DN17050_c0_g1_i2	turquoise		TRINITY_DN10193_c0_g1_i15.p1	turquoise
TRINITY_DN1708_c0_g1_i6	turquoise		TRINITY_DN10230_c0_g1_i4.p1	turquoise
TRINITY_DN17223_c0_g1_i1	turquoise		TRINITY_DN10265_c0_g1_i2.p1	turquoise
TRINITY_DN17247_c0_g1_i11	turquoise		TRINITY_DN102805_c0_g1_i4.p1	turquoise
TRINITY_DN1737_c0_g2_i2	turquoise		TRINITY_DN10402_c0_g1_i15.p1	turquoise
TRINITY_DN17416_c0_g1_i2	turquoise		TRINITY_DN10450_c0_g1_i3.p1	turquoise
TRINITY_DN17458_c0_g1_i4	turquoise		TRINITY_DN10739_c0_g1_i7.p1	turquoise
TRINITY_DN17620_c0_g1_i4	turquoise		TRINITY_DN10930_c0_g1_i14.p1	turquoise
TRINITY_DN17703_c0_g1_i17	turquoise		TRINITY_DN11127_c0_g1_i2.p1	turquoise
TRINITY_DN17896_c0_g1_i1	turquoise		TRINITY_DN11160_c0_g1_i2.p1	turquoise
TRINITY_DN1792_c0_g1_i9	turquoise		TRINITY_DN11376_c0_g1_i5.p1	turquoise
TRINITY_DN17932_c0_g1_i1	turquoise		TRINITY_DN11379_c0_g1_i6.p1	turquoise
TRINITY_DN17996_c0_g1_i8	turquoise		TRINITY_DN11413_c0_g1_i1.p1	turquoise
TRINITY_DN18023_c0_g1_i4	turquoise		TRINITY_DN11459_c1_g1_i1.p1	turquoise
TRINITY_DN180367_c0_g1_i1	turquoise		TRINITY_DN1145_c0_g1_i20.p1	turquoise
TRINITY_DN18089_c1_g1_i1	turquoise		TRINITY_DN11671_c0_g1_i7.p1	turquoise
TRINITY_DN1810_c0_g1_i17	turquoise		TRINITY_DN11819_c0_g2_i1.p1	turquoise
TRINITY_DN181547_c0_g1_i1	turquoise		TRINITY_DN11872_c0_g1_i1.p1	turquoise
TRINITY_DN18247_c0_g2_i7	turquoise		TRINITY_DN12029_c0_g2_i8.p1	turquoise
TRINITY_DN18269_c0_g1_i4	turquoise		TRINITY_DN12102_c0_g1_i15.p1	turquoise
TRINITY_DN18578_c0_g1_i3	turquoise		TRINITY_DN12283_c0_g1_i13.p1	turquoise
TRINITY_DN18638_c0_g1_i19	turquoise		TRINITY_DN12283_c1_g1_i1.p1	turquoise
TRINITY_DN1870_c0_g1_i4	turquoise		TRINITY_DN12322_c0_g2_i3.p1	turquoise
TRINITY_DN1871_c0_g1_i3	turquoise		TRINITY_DN12452_c0_g1_i12.p1	turquoise
TRINITY_DN18739_c0_g2_i1	turquoise		TRINITY_DN1246_c0_g1_i14.p1	turquoise
TRINITY_DN18741_c0_g1_i3	turquoise		TRINITY_DN1251_c0_g2_i14.p1	turquoise
TRINITY_DN18805_c0_g1_i11	turquoise		TRINITY_DN126031_c0_g1_i1.p1	turquoise
TRINITY_DN18844_c0_g1_i19	turquoise		TRINITY_DN1274_c0_g2_i3.p1	turquoise
TRINITY_DN18888_c0_g1_i1	turquoise		TRINITY_DN12792_c0_g1_i3.p1	turquoise
TRINITY_DN18962_c0_g1_i1	turquoise		TRINITY_DN12834_c0_g3_i13.p1	turquoise
TRINITY_DN1900_c2_g2_i1	turquoise		TRINITY_DN1287_c0_g1_i11.p1	turquoise
TRINITY_DN19052_c0_g1_i1	turquoise		TRINITY_DN12993_c0_g1_i4.p1	turquoise
TRINITY_DN19121_c1_g1_i2	turquoise		TRINITY_DN13047_c0_g1_i25.p1	turquoise
TRINITY_DN1915_c0_g1_i6	turquoise		TRINITY_DN13072_c0_g1_i6.p1	turquoise
TRINITY_DN19193_c0_g2_i2	turquoise		TRINITY_DN1320_c0_g1_i1.p1	turquoise
TRINITY_DN1924_c4_g1_i3	turquoise		TRINITY_DN13422_c0_g1_i15.p1	turquoise
TRINITY_DN1934_c1_g1_i3	turquoise		TRINITY_DN13465_c0_g1_i1.p1	turquoise
TRINITY_DN19356_c0_g1_i1	turquoise		TRINITY_DN13507_c0_g2_i4.p1	turquoise
TRINITY_DN19384_c0_g2_i2	turquoise		TRINITY_DN13631_c0_g1_i1.p1	turquoise
TRINITY_DN1944_c0_g1_i7	turquoise		TRINITY_DN13640_c0_g2_i2.p1	turquoise
TRINITY_DN19453_c0_g1_i11	turquoise		TRINITY_DN13693_c1_g1_i1.p1	turquoise
TRINITY_DN1946_c0_g1_i1	turquoise		TRINITY_DN13733_c0_g1_i5.p1	turquoise
TRINITY_DN195500_c0_g1_i1	turquoise		TRINITY_DN13733_c0_g2_i2.p1	turquoise
TRINITY_DN19606_c1_g1_i1	turquoise		TRINITY_DN13737_c0_g2_i2.p1	turquoise
TRINITY_DN19630_c0_g1_i12	turquoise		TRINITY_DN137770_c0_g1_i3.p1	turquoise
TRINITY_DN1964_c0_g1_i44	turquoise		TRINITY_DN13811_c0_g1_i7.p1	turquoise
TRINITY_DN1966_c0_g1_i10	turquoise		TRINITY_DN13849_c0_g1_i10.p1	turquoise
TRINITY_DN19737_c0_g2_i2	turquoise		TRINITY_DN13959_c0_g1_i7.p1	turquoise
TRINITY_DN19784_c0_g1_i1	turquoise		TRINITY_DN14011_c2_g1_i2.p1	turquoise
TRINITY_DN19801_c0_g1_i6	turquoise		TRINITY_DN14031_c0_g1_i1.p1	turquoise
TRINITY_DN19864_c0_g1_i18	turquoise		TRINITY_DN14034_c0_g1_i11.p1	turquoise
TRINITY_DN19869_c0_g1_i7	turquoise		TRINITY_DN14045_c0_g1_i1.p1	turquoise
TRINITY_DN19948_c0_g1_i10	turquoise		TRINITY_DN14092_c0_g1_i1.p1	turquoise
TRINITY_DN1995_c0_g1_i22	turquoise		TRINITY_DN14100_c0_g1_i1.p1	turquoise
TRINITY_DN2003_c0_g2_i2	turquoise		TRINITY_DN1415_c0_g1_i1.p1	turquoise
TRINITY_DN2007_c1_g1_i2	turquoise		TRINITY_DN14206_c0_g1_i14.p1	turquoise
TRINITY_DN2011_c1_g1_i5	turquoise		TRINITY_DN1426_c0_g1_i12.p1	turquoise
TRINITY_DN20180_c0_g1_i4	turquoise		TRINITY_DN1432_c0_g1_i13.p1	turquoise
TRINITY_DN20193_c0_g1_i1	turquoise		TRINITY_DN14377_c0_g1_i3.p1	turquoise
TRINITY_DN20247_c0_g1_i2	turquoise		TRINITY_DN14382_c0_g3_i2.p1	turquoise
TRINITY_DN20266_c0_g1_i1	turquoise		TRINITY_DN14424_c0_g1_i8.p1	turquoise
TRINITY_DN20406_c1_g1_i2	turquoise		TRINITY_DN14515_c0_g1_i21.p1	turquoise
TRINITY_DN2041_c0_g1_i14	turquoise		TRINITY_DN14520_c0_g2_i1.p1	turquoise
TRINITY_DN20479_c0_g1_i1	turquoise		TRINITY_DN14586_c0_g1_i2.p1	turquoise
TRINITY_DN2048_c0_g1_i14	turquoise		TRINITY_DN14590_c0_g1_i3.p1	turquoise
TRINITY_DN20552_c0_g1_i16	turquoise		TRINITY_DN14807_c0_g1_i2.p1	turquoise
TRINITY_DN20654_c0_g1_i1	turquoise		TRINITY_DN14877_c0_g1_i7.p1	turquoise
TRINITY_DN2085_c0_g1_i4	turquoise		TRINITY_DN14932_c0_g1_i2.p1	turquoise
TRINITY_DN21215_c0_g1_i9	turquoise		TRINITY_DN149335_c0_g1_i1.p1	turquoise
TRINITY_DN213_c0_g2_i5	turquoise		TRINITY_DN14939_c0_g1_i1.p1	turquoise
TRINITY_DN2135_c0_g1_i1	turquoise		TRINITY_DN149557_c0_g1_i1.p1	turquoise
TRINITY_DN21370_c0_g2_i2	turquoise		TRINITY_DN15101_c0_g1_i1.p1	turquoise
TRINITY_DN21386_c1_g1_i5	turquoise		TRINITY_DN1523_c0_g1_i4.p1	turquoise
TRINITY_DN21399_c0_g1_i1	turquoise		TRINITY_DN1523_c0_g2_i1.p1	turquoise
TRINITY_DN21472_c0_g1_i10	turquoise		TRINITY_DN15284_c0_g1_i23.p1	turquoise
TRINITY_DN2149_c0_g1_i1	turquoise		TRINITY_DN15382_c0_g1_i1.p1	turquoise
TRINITY_DN2150_c1_g1_i13	turquoise		TRINITY_DN15486_c0_g1_i6.p1	turquoise
TRINITY_DN21728_c0_g1_i1	turquoise		TRINITY_DN15534_c0_g1_i5.p1	turquoise
TRINITY_DN21744_c0_g1_i15	turquoise		TRINITY_DN15673_c0_g1_i1.p1	turquoise
TRINITY_DN21900_c0_g1_i11	turquoise		TRINITY_DN15743_c0_g1_i12.p1	turquoise
TRINITY_DN21907_c0_g1_i1	turquoise		TRINITY_DN1582_c0_g1_i2.p1	turquoise
TRINITY_DN21963_c2_g1_i2	turquoise		TRINITY_DN1590_c0_g3_i1.p1	turquoise
TRINITY_DN21979_c0_g1_i5	turquoise		TRINITY_DN15914_c0_g1_i1.p1	turquoise
TRINITY_DN22038_c0_g1_i2	turquoise		TRINITY_DN15957_c0_g1_i14.p1	turquoise
TRINITY_DN2207_c0_g1_i4	turquoise		TRINITY_DN15991_c0_g1_i1.p1	turquoise
TRINITY_DN2211_c0_g1_i11	turquoise		TRINITY_DN16019_c0_g1_i5.p1	turquoise
TRINITY_DN22193_c0_g1_i5	turquoise		TRINITY_DN16041_c1_g1_i1.p1	turquoise
TRINITY_DN2245_c0_g1_i2	turquoise		TRINITY_DN16176_c0_g1_i2.p1	turquoise
TRINITY_DN22496_c0_g1_i6	turquoise		TRINITY_DN16282_c0_g2_i1.p1	turquoise
TRINITY_DN22500_c0_g1_i1	turquoise		TRINITY_DN16313_c0_g2_i3.p1	turquoise
TRINITY_DN22537_c0_g1_i1	turquoise		TRINITY_DN16348_c0_g1_i10.p1	turquoise
TRINITY_DN226_c0_g1_i5	turquoise		TRINITY_DN16376_c0_g1_i3.p1	turquoise
TRINITY_DN22621_c0_g1_i7	turquoise		TRINITY_DN16494_c0_g1_i1.p1	turquoise
TRINITY_DN22629_c0_g1_i3	turquoise		TRINITY_DN16504_c0_g1_i5.p1	turquoise
TRINITY_DN2267_c2_g1_i7	turquoise		TRINITY_DN16536_c0_g1_i2.p1	turquoise
TRINITY_DN2289_c0_g1_i18	turquoise		TRINITY_DN16571_c0_g1_i6.p1	turquoise
TRINITY_DN2300_c0_g1_i8	turquoise		TRINITY_DN16692_c0_g1_i10.p1	turquoise
TRINITY_DN2316_c0_g3_i1	turquoise		TRINITY_DN16761_c1_g1_i1.p1	turquoise
TRINITY_DN23231_c0_g1_i1	turquoise		TRINITY_DN16761_c2_g1_i1.p1	turquoise
TRINITY_DN2328_c0_g1_i5	turquoise		TRINITY_DN16843_c0_g1_i3.p1	turquoise
TRINITY_DN2333_c0_g1_i4	turquoise		TRINITY_DN16904_c0_g1_i1.p1	turquoise
TRINITY_DN23444_c0_g1_i12	turquoise		TRINITY_DN1718_c0_g2_i4.p1	turquoise
TRINITY_DN23445_c0_g1_i4	turquoise		TRINITY_DN1718_c0_g4_i1.p1	turquoise
TRINITY_DN23478_c0_g1_i10	turquoise		TRINITY_DN17223_c0_g1_i16.p1	turquoise
TRINITY_DN2353_c1_g1_i5	turquoise		TRINITY_DN17324_c0_g1_i2.p1	turquoise
TRINITY_DN23611_c0_g1_i6	turquoise		TRINITY_DN1737_c0_g1_i11.p1	turquoise
TRINITY_DN23645_c0_g1_i1	turquoise		TRINITY_DN17480_c0_g1_i1.p1	turquoise
TRINITY_DN23647_c0_g1_i13	turquoise		TRINITY_DN17553_c1_g2_i2.p1	turquoise
TRINITY_DN23679_c0_g1_i1	turquoise		TRINITY_DN17591_c1_g1_i7.p1	turquoise
TRINITY_DN23912_c0_g1_i8	turquoise		TRINITY_DN17676_c0_g1_i17.p1	turquoise
TRINITY_DN24123_c0_g1_i5	turquoise		TRINITY_DN17832_c0_g1_i2.p1	turquoise
TRINITY_DN24124_c0_g1_i2	turquoise		TRINITY_DN1788_c0_g1_i1.p1	turquoise
TRINITY_DN24324_c0_g3_i1	turquoise		TRINITY_DN17971_c0_g1_i2.p1	turquoise
TRINITY_DN24412_c0_g1_i8	turquoise		TRINITY_DN179804_c0_g1_i1.p1	turquoise
TRINITY_DN24431_c1_g1_i4	turquoise		TRINITY_DN179_c0_g1_i5.p1	turquoise
TRINITY_DN2448_c1_g2_i2	turquoise		TRINITY_DN17_c0_g1_i7.p1	turquoise
TRINITY_DN2448_c3_g1_i8	turquoise		TRINITY_DN17_c0_g3_i1.p1	turquoise
TRINITY_DN24508_c0_g1_i10	turquoise		TRINITY_DN18063_c0_g1_i7.p1	turquoise
TRINITY_DN2452_c2_g1_i3	turquoise		TRINITY_DN180_c0_g2_i3.p1	turquoise
TRINITY_DN24597_c0_g3_i3	turquoise		TRINITY_DN18101_c0_g1_i3.p1	turquoise
TRINITY_DN246_c4_g1_i2	turquoise		TRINITY_DN1817_c0_g1_i8.p1	turquoise
TRINITY_DN2471_c0_g1_i8	turquoise		TRINITY_DN1836_c4_g1_i10.p1	turquoise
TRINITY_DN2487_c3_g1_i10	turquoise		TRINITY_DN18396_c0_g1_i1.p1	turquoise
TRINITY_DN24883_c0_g1_i8	turquoise		TRINITY_DN183986_c0_g1_i1.p1	turquoise
TRINITY_DN24968_c0_g1_i2	turquoise		TRINITY_DN1840_c0_g1_i12.p1	turquoise
TRINITY_DN250_c0_g1_i10	turquoise		TRINITY_DN18537_c3_g1_i1.p1	turquoise
TRINITY_DN25011_c1_g1_i1	turquoise		TRINITY_DN18550_c1_g1_i1.p1	turquoise
TRINITY_DN2508_c0_g1_i25	turquoise		TRINITY_DN18577_c0_g1_i4.p1	turquoise
TRINITY_DN25152_c0_g1_i15	turquoise		TRINITY_DN18725_c0_g1_i6.p1	turquoise
TRINITY_DN2522_c0_g1_i10	turquoise		TRINITY_DN18768_c0_g1_i2.p1	turquoise
TRINITY_DN25307_c0_g1_i1	turquoise		TRINITY_DN18781_c0_g1_i1.p1	turquoise
TRINITY_DN2536_c3_g1_i1	turquoise		TRINITY_DN188694_c0_g1_i1.p1	turquoise
TRINITY_DN25445_c0_g1_i13	turquoise		TRINITY_DN19335_c0_g1_i1.p1	turquoise
TRINITY_DN25723_c0_g1_i19	turquoise		TRINITY_DN19374_c0_g1_i1.p1	turquoise
TRINITY_DN26004_c0_g1_i34	turquoise		TRINITY_DN19442_c0_g2_i1.p1	turquoise
TRINITY_DN26018_c0_g1_i5	turquoise		TRINITY_DN19461_c0_g1_i1.p1	turquoise
TRINITY_DN2614_c1_g1_i2	turquoise		TRINITY_DN1948_c0_g1_i14.p1	turquoise
TRINITY_DN26153_c0_g1_i7	turquoise		TRINITY_DN19565_c0_g2_i4.p1	turquoise
TRINITY_DN26153_c0_g2_i1	turquoise		TRINITY_DN19662_c0_g1_i1.p1	turquoise
TRINITY_DN26183_c0_g1_i3	turquoise		TRINITY_DN19686_c0_g1_i38.p1	turquoise
TRINITY_DN26261_c0_g1_i14	turquoise		TRINITY_DN19753_c0_g1_i2.p1	turquoise
TRINITY_DN2668_c0_g1_i14	turquoise		TRINITY_DN19777_c0_g2_i2.p1	turquoise
TRINITY_DN26710_c0_g1_i2	turquoise		TRINITY_DN19897_c0_g1_i6.p1	turquoise
TRINITY_DN269_c0_g1_i25	turquoise		TRINITY_DN19997_c0_g2_i1.p1	turquoise
TRINITY_DN26916_c0_g1_i10	turquoise		TRINITY_DN199_c0_g3_i1.p1	turquoise
TRINITY_DN27002_c0_g1_i9	turquoise		TRINITY_DN2002_c4_g1_i1.p1	turquoise
TRINITY_DN27049_c0_g1_i10	turquoise		TRINITY_DN2019_c1_g1_i1.p1	turquoise
TRINITY_DN27304_c0_g1_i4	turquoise		TRINITY_DN20204_c0_g1_i1.p1	turquoise
TRINITY_DN27555_c0_g2_i1	turquoise		TRINITY_DN20627_c0_g1_i3.p1	turquoise
TRINITY_DN2756_c3_g1_i1	turquoise		TRINITY_DN20629_c0_g1_i2.p1	turquoise
TRINITY_DN2760_c3_g1_i16	turquoise		TRINITY_DN20728_c0_g1_i3.p1	turquoise
TRINITY_DN27651_c0_g1_i3	turquoise		TRINITY_DN20801_c0_g1_i1.p1	turquoise
TRINITY_DN2768_c0_g1_i12	turquoise		TRINITY_DN2081_c0_g1_i5.p1	turquoise
TRINITY_DN2778_c0_g1_i6	turquoise		TRINITY_DN21038_c1_g1_i2.p1	turquoise
TRINITY_DN2778_c0_g2_i1	turquoise		TRINITY_DN2119_c0_g2_i1.p1	turquoise
TRINITY_DN27949_c0_g1_i5	turquoise		TRINITY_DN21325_c0_g2_i1.p1	turquoise
TRINITY_DN27960_c0_g1_i5	turquoise		TRINITY_DN21392_c0_g1_i3.p1	turquoise
TRINITY_DN28064_c0_g2_i1	turquoise		TRINITY_DN21640_c1_g1_i2.p1	turquoise
TRINITY_DN281_c1_g1_i1	turquoise		TRINITY_DN21661_c0_g1_i2.p1	turquoise
TRINITY_DN2817_c0_g1_i8	turquoise		TRINITY_DN21796_c0_g1_i5.p1	turquoise
TRINITY_DN28176_c0_g1_i5	turquoise		TRINITY_DN21850_c0_g1_i1.p1	turquoise
TRINITY_DN28228_c0_g2_i5	turquoise		TRINITY_DN2192_c0_g1_i4.p1	turquoise
TRINITY_DN28265_c0_g1_i1	turquoise		TRINITY_DN2192_c1_g1_i5.p1	turquoise
TRINITY_DN2845_c0_g1_i10	turquoise		TRINITY_DN2192_c4_g1_i1.p1	turquoise
TRINITY_DN2849_c0_g1_i10	turquoise		TRINITY_DN22011_c0_g1_i1.p1	turquoise
TRINITY_DN28883_c0_g1_i1	turquoise		TRINITY_DN2205_c0_g1_i10.p1	turquoise
TRINITY_DN2891_c0_g1_i1	turquoise		TRINITY_DN2224_c0_g1_i10.p1	turquoise
TRINITY_DN2893_c0_g1_i6	turquoise		TRINITY_DN22294_c0_g1_i2.p1	turquoise
TRINITY_DN2893_c0_g2_i3	turquoise		TRINITY_DN22299_c2_g1_i3.p1	turquoise
TRINITY_DN28952_c0_g1_i1	turquoise		TRINITY_DN22318_c0_g1_i3.p1	turquoise
TRINITY_DN290_c0_g1_i5	turquoise		TRINITY_DN2234_c1_g1_i10.p1	turquoise
TRINITY_DN29010_c0_g1_i1	turquoise		TRINITY_DN2236_c1_g1_i7.p1	turquoise
TRINITY_DN2908_c5_g1_i2	turquoise		TRINITY_DN22483_c0_g1_i6.p1	turquoise
TRINITY_DN29193_c0_g1_i2	turquoise		TRINITY_DN22887_c0_g2_i1.p1	turquoise
TRINITY_DN2932_c0_g1_i18	turquoise		TRINITY_DN23126_c0_g1_i1.p1	turquoise
TRINITY_DN29699_c0_g1_i7	turquoise		TRINITY_DN23286_c0_g1_i1.p1	turquoise
TRINITY_DN2996_c1_g1_i2	turquoise		TRINITY_DN2328_c1_g1_i3.p1	turquoise
TRINITY_DN29963_c0_g1_i2	turquoise		TRINITY_DN23378_c0_g1_i4.p1	turquoise
TRINITY_DN30184_c0_g1_i11	turquoise		TRINITY_DN2344_c1_g1_i1.p1	turquoise
TRINITY_DN30190_c0_g1_i10	turquoise		TRINITY_DN2361_c1_g1_i2.p1	turquoise
TRINITY_DN30347_c0_g1_i1	turquoise		TRINITY_DN23977_c0_g1_i2.p1	turquoise
TRINITY_DN30350_c0_g1_i4	turquoise		TRINITY_DN23982_c1_g1_i8.p1	turquoise
TRINITY_DN3044_c0_g1_i17	turquoise		TRINITY_DN24286_c0_g1_i1.p1	turquoise
TRINITY_DN30479_c0_g1_i5	turquoise		TRINITY_DN24286_c0_g2_i5.p1	turquoise
TRINITY_DN3057_c0_g1_i8	turquoise		TRINITY_DN2437_c0_g1_i10.p1	turquoise
TRINITY_DN3068_c1_g2_i1	turquoise		TRINITY_DN24451_c0_g2_i1.p1	turquoise
TRINITY_DN3109_c0_g1_i6	turquoise		TRINITY_DN2471_c0_g3_i1.p1	turquoise
TRINITY_DN3111_c0_g1_i14	turquoise		TRINITY_DN2471_c1_g1_i1.p1	turquoise
TRINITY_DN3111_c0_g2_i1	turquoise		TRINITY_DN2480_c1_g1_i4.p1	turquoise
TRINITY_DN31144_c0_g1_i12	turquoise		TRINITY_DN24925_c1_g2_i2.p1	turquoise
TRINITY_DN31232_c0_g1_i4	turquoise		TRINITY_DN2523_c0_g1_i5.p1	turquoise
TRINITY_DN315_c0_g1_i10	turquoise		TRINITY_DN2523_c1_g1_i3.p1	turquoise
TRINITY_DN31565_c1_g1_i1	turquoise		TRINITY_DN2523_c2_g1_i1.p1	turquoise
TRINITY_DN31583_c0_g1_i2	turquoise		TRINITY_DN25341_c0_g1_i1.p1	turquoise
TRINITY_DN31696_c0_g1_i1	turquoise		TRINITY_DN25356_c0_g2_i1.p1	turquoise
TRINITY_DN31711_c0_g1_i13	turquoise		TRINITY_DN25445_c0_g1_i10.p1	turquoise
TRINITY_DN31766_c0_g1_i4	turquoise		TRINITY_DN2545_c0_g1_i1.p1	turquoise
TRINITY_DN31808_c0_g1_i5	turquoise		TRINITY_DN25477_c0_g4_i2.p1	turquoise
TRINITY_DN3184_c0_g1_i15	turquoise		TRINITY_DN25483_c0_g1_i1.p1	turquoise
TRINITY_DN3188_c1_g1_i1	turquoise		TRINITY_DN25556_c0_g1_i1.p1	turquoise
TRINITY_DN31949_c0_g1_i32	turquoise		TRINITY_DN25684_c0_g1_i4.p1	turquoise
TRINITY_DN320_c4_g1_i6	turquoise		TRINITY_DN25751_c0_g1_i1.p1	turquoise
TRINITY_DN3208_c5_g1_i1	turquoise		TRINITY_DN25964_c0_g1_i5.p1	turquoise
TRINITY_DN32080_c0_g2_i2	turquoise		TRINITY_DN26321_c0_g1_i8.p1	turquoise
TRINITY_DN32116_c1_g1_i1	turquoise		TRINITY_DN2651_c0_g1_i1.p1	turquoise
TRINITY_DN3217_c0_g1_i16	turquoise		TRINITY_DN26588_c0_g1_i3.p1	turquoise
TRINITY_DN3217_c1_g1_i3	turquoise		TRINITY_DN26593_c0_g2_i1.p1	turquoise
TRINITY_DN3217_c1_g2_i2	turquoise		TRINITY_DN26735_c0_g1_i6.p1	turquoise
TRINITY_DN3217_c2_g1_i11	turquoise		TRINITY_DN27034_c0_g1_i3.p1	turquoise
TRINITY_DN3224_c0_g1_i42	turquoise		TRINITY_DN2703_c0_g1_i1.p1	turquoise
TRINITY_DN323_c0_g1_i16	turquoise		TRINITY_DN27041_c0_g1_i1.p1	turquoise
TRINITY_DN3233_c0_g1_i17	turquoise		TRINITY_DN27085_c0_g3_i1.p1	turquoise
TRINITY_DN32349_c0_g1_i5	turquoise		TRINITY_DN27525_c0_g1_i5.p1	turquoise
TRINITY_DN324_c0_g1_i10	turquoise		TRINITY_DN27538_c0_g1_i2.p1	turquoise
TRINITY_DN3286_c10_g1_i1	turquoise		TRINITY_DN2758_c0_g1_i1.p1	turquoise
TRINITY_DN32997_c0_g1_i8	turquoise		TRINITY_DN2779_c0_g1_i2.p1	turquoise
TRINITY_DN33044_c0_g1_i1	turquoise		TRINITY_DN27844_c0_g1_i5.p1	turquoise
TRINITY_DN3314_c0_g1_i7	turquoise		TRINITY_DN2804_c0_g2_i1.p1	turquoise
TRINITY_DN33209_c0_g1_i4	turquoise		TRINITY_DN28482_c0_g1_i1.p1	turquoise
TRINITY_DN33484_c0_g1_i5	turquoise		TRINITY_DN28583_c0_g1_i2.p1	turquoise
TRINITY_DN3358_c0_g1_i15	turquoise		TRINITY_DN28591_c0_g1_i1.p1	turquoise
TRINITY_DN33722_c0_g1_i4	turquoise		TRINITY_DN28593_c0_g2_i1.p1	turquoise
TRINITY_DN3382_c2_g1_i7	turquoise		TRINITY_DN28921_c0_g1_i2.p1	turquoise
TRINITY_DN3384_c0_g2_i2	turquoise		TRINITY_DN29510_c0_g1_i4.p1	turquoise
TRINITY_DN3437_c0_g2_i2	turquoise		TRINITY_DN2956_c0_g1_i12.p1	turquoise
TRINITY_DN3448_c0_g1_i14	turquoise		TRINITY_DN29831_c0_g1_i4.p1	turquoise
TRINITY_DN34545_c0_g1_i5	turquoise		TRINITY_DN29885_c0_g1_i5.p1	turquoise
TRINITY_DN34651_c0_g1_i1	turquoise		TRINITY_DN2988_c0_g1_i13.p1	turquoise
TRINITY_DN34975_c0_g1_i3	turquoise		TRINITY_DN3007_c0_g1_i15.p1	turquoise
TRINITY_DN35103_c0_g1_i1	turquoise		TRINITY_DN30234_c0_g1_i8.p1	turquoise
TRINITY_DN35110_c0_g1_i4	turquoise		TRINITY_DN30236_c0_g1_i4.p1	turquoise
TRINITY_DN35131_c1_g1_i2	turquoise		TRINITY_DN3038_c1_g1_i1.p1	turquoise
TRINITY_DN35183_c0_g1_i1	turquoise		TRINITY_DN3053_c1_g1_i23.p1	turquoise
TRINITY_DN352_c1_g1_i18	turquoise		TRINITY_DN30_c1_g1_i3.p1	turquoise
TRINITY_DN3545_c0_g2_i2	turquoise		TRINITY_DN3104_c0_g1_i5.p1	turquoise
TRINITY_DN3549_c0_g1_i11	turquoise		TRINITY_DN3105_c0_g1_i11.p1	turquoise
TRINITY_DN3664_c2_g1_i2	turquoise		TRINITY_DN31212_c0_g1_i1.p1	turquoise
TRINITY_DN36698_c0_g1_i10	turquoise		TRINITY_DN31221_c3_g1_i1.p1	turquoise
TRINITY_DN36698_c0_g2_i1	turquoise		TRINITY_DN3125_c0_g1_i7.p1	turquoise
TRINITY_DN36768_c0_g1_i7	turquoise		TRINITY_DN31303_c0_g1_i10.p1	turquoise
TRINITY_DN36852_c0_g1_i5	turquoise		TRINITY_DN31314_c0_g1_i2.p1	turquoise
TRINITY_DN3694_c1_g1_i13	turquoise		TRINITY_DN3132_c0_g1_i1.p1	turquoise
TRINITY_DN3713_c1_g1_i1	turquoise		TRINITY_DN31342_c1_g1_i2.p1	turquoise
TRINITY_DN3736_c0_g1_i11	turquoise		TRINITY_DN31404_c0_g1_i1.p1	turquoise
TRINITY_DN3748_c2_g1_i1	turquoise		TRINITY_DN32126_c0_g1_i3.p1	turquoise
TRINITY_DN37629_c0_g3_i2	turquoise		TRINITY_DN32178_c0_g1_i5.p1	turquoise
TRINITY_DN37677_c0_g1_i1	turquoise		TRINITY_DN32451_c0_g1_i1.p1	turquoise
TRINITY_DN37829_c0_g1_i6	turquoise		TRINITY_DN3256_c1_g1_i3.p1	turquoise
TRINITY_DN37892_c0_g1_i31	turquoise		TRINITY_DN32668_c0_g2_i2.p1	turquoise
TRINITY_DN3791_c1_g1_i11	turquoise		TRINITY_DN3269_c0_g1_i2.p1	turquoise
TRINITY_DN3791_c2_g1_i6	turquoise		TRINITY_DN3277_c0_g1_i11.p1	turquoise
TRINITY_DN38082_c0_g1_i3	turquoise		TRINITY_DN32844_c0_g1_i9.p1	turquoise
TRINITY_DN3818_c4_g1_i8	turquoise		TRINITY_DN3292_c0_g2_i2.p1	turquoise
TRINITY_DN3826_c0_g1_i18	turquoise		TRINITY_DN33029_c1_g1_i6.p1	turquoise
TRINITY_DN38390_c0_g2_i2	turquoise		TRINITY_DN33045_c0_g1_i2.p1	turquoise
TRINITY_DN3854_c0_g2_i4	turquoise		TRINITY_DN33261_c1_g1_i1.p1	turquoise
TRINITY_DN38675_c0_g1_i19	turquoise		TRINITY_DN33355_c0_g1_i1.p1	turquoise
TRINITY_DN3874_c3_g1_i2	turquoise		TRINITY_DN3383_c1_g1_i3.p1	turquoise
TRINITY_DN390_c0_g1_i1	turquoise		TRINITY_DN33949_c0_g1_i3.p1	turquoise
TRINITY_DN39272_c0_g1_i2	turquoise		TRINITY_DN3394_c1_g1_i4.p1	turquoise
TRINITY_DN393_c4_g1_i11	turquoise		TRINITY_DN3440_c1_g1_i3.p1	turquoise
TRINITY_DN394_c1_g1_i28	turquoise		TRINITY_DN34516_c0_g1_i1.p1	turquoise
TRINITY_DN3955_c0_g1_i2	turquoise		TRINITY_DN34542_c0_g1_i2.p1	turquoise
TRINITY_DN3956_c0_g1_i19	turquoise		TRINITY_DN34600_c0_g1_i1.p1	turquoise
TRINITY_DN39567_c0_g1_i5	turquoise		TRINITY_DN34848_c0_g1_i10.p1	turquoise
TRINITY_DN3959_c0_g1_i9	turquoise		TRINITY_DN3494_c0_g1_i15.p1	turquoise
TRINITY_DN39677_c0_g1_i8	turquoise		TRINITY_DN3497_c0_g1_i3.p1	turquoise
TRINITY_DN39691_c0_g1_i23	turquoise		TRINITY_DN35046_c0_g3_i2.p1	turquoise
TRINITY_DN39826_c0_g1_i8	turquoise		TRINITY_DN3507_c0_g1_i10.p1	turquoise
TRINITY_DN39902_c0_g1_i5	turquoise		TRINITY_DN3514_c0_g2_i1.p1	turquoise
TRINITY_DN40042_c1_g1_i1	turquoise		TRINITY_DN3527_c1_g2_i1.p1	turquoise
TRINITY_DN40131_c0_g1_i4	turquoise		TRINITY_DN354_c0_g2_i2.p1	turquoise
TRINITY_DN4048_c0_g1_i13	turquoise		TRINITY_DN35509_c0_g1_i2.p1	turquoise
TRINITY_DN40482_c1_g1_i6	turquoise		TRINITY_DN35527_c0_g1_i9.p1	turquoise
TRINITY_DN4074_c1_g1_i9	turquoise		TRINITY_DN35851_c0_g1_i1.p1	turquoise
TRINITY_DN4089_c0_g1_i5	turquoise		TRINITY_DN3610_c0_g1_i14.p1	turquoise
TRINITY_DN40936_c0_g1_i2	turquoise		TRINITY_DN3635_c0_g1_i3.p1	turquoise
TRINITY_DN40994_c0_g1_i1	turquoise		TRINITY_DN36540_c0_g1_i2.p1	turquoise
TRINITY_DN4106_c0_g1_i16	turquoise		TRINITY_DN3654_c0_g1_i1.p1	turquoise
TRINITY_DN4107_c0_g1_i12	turquoise		TRINITY_DN3659_c0_g1_i16.p1	turquoise
TRINITY_DN41166_c0_g1_i5	turquoise		TRINITY_DN36885_c0_g1_i11.p1	turquoise
TRINITY_DN41684_c0_g1_i1	turquoise		TRINITY_DN36905_c0_g1_i1.p1	turquoise
TRINITY_DN41767_c0_g1_i1	turquoise		TRINITY_DN37012_c0_g1_i1.p1	turquoise
TRINITY_DN4191_c0_g1_i10	turquoise		TRINITY_DN3706_c0_g1_i7.p1	turquoise
TRINITY_DN4203_c0_g1_i10	turquoise		TRINITY_DN37122_c0_g1_i1.p1	turquoise
TRINITY_DN4203_c1_g1_i1	turquoise		TRINITY_DN37591_c0_g1_i5.p1	turquoise
TRINITY_DN42121_c0_g1_i11	turquoise		TRINITY_DN37630_c0_g1_i3.p1	turquoise
TRINITY_DN42128_c0_g1_i1	turquoise		TRINITY_DN37698_c0_g1_i14.p1	turquoise
TRINITY_DN4222_c0_g1_i5	turquoise		TRINITY_DN3776_c0_g1_i111.p1	turquoise
TRINITY_DN4225_c0_g1_i2	turquoise		TRINITY_DN37955_c0_g1_i5.p1	turquoise
TRINITY_DN4301_c2_g2_i3	turquoise		TRINITY_DN38351_c0_g1_i8.p1	turquoise
TRINITY_DN4304_c0_g2_i1	turquoise		TRINITY_DN38487_c0_g1_i7.p1	turquoise
TRINITY_DN43086_c0_g1_i2	turquoise		TRINITY_DN38996_c2_g1_i1.p1	turquoise
TRINITY_DN43217_c0_g1_i3	turquoise		TRINITY_DN3900_c0_g1_i15.p1	turquoise
TRINITY_DN43397_c0_g1_i5	turquoise		TRINITY_DN3919_c0_g1_i2.p1	turquoise
TRINITY_DN43507_c0_g1_i12	turquoise		TRINITY_DN3920_c0_g1_i3.p1	turquoise
TRINITY_DN43565_c0_g1_i3	turquoise		TRINITY_DN39357_c0_g1_i12.p1	turquoise
TRINITY_DN4375_c9_g1_i16	turquoise		TRINITY_DN3948_c0_g1_i3.p1	turquoise
TRINITY_DN4423_c0_g1_i1	turquoise		TRINITY_DN40617_c0_g1_i3.p1	turquoise
TRINITY_DN44343_c0_g1_i5	turquoise		TRINITY_DN4076_c0_g1_i1.p1	turquoise
TRINITY_DN44416_c0_g1_i4	turquoise		TRINITY_DN4100_c1_g1_i1.p1	turquoise
TRINITY_DN44532_c0_g1_i8	turquoise		TRINITY_DN4100_c1_g2_i1.p1	turquoise
TRINITY_DN44591_c0_g1_i2	turquoise		TRINITY_DN4130_c0_g1_i3.p1	turquoise
TRINITY_DN4472_c0_g1_i6	turquoise		TRINITY_DN4135_c0_g1_i5.p1	turquoise
TRINITY_DN4494_c0_g1_i1	turquoise		TRINITY_DN4152_c0_g2_i2.p1	turquoise
TRINITY_DN45012_c0_g3_i3	turquoise		TRINITY_DN4162_c0_g2_i1.p1	turquoise
TRINITY_DN45089_c0_g1_i2	turquoise		TRINITY_DN4186_c1_g1_i32.p1	turquoise
TRINITY_DN45186_c0_g1_i2	turquoise		TRINITY_DN4192_c0_g1_i1.p1	turquoise
TRINITY_DN4541_c2_g1_i2	turquoise		TRINITY_DN42119_c0_g1_i1.p1	turquoise
TRINITY_DN4545_c0_g2_i13	turquoise		TRINITY_DN4243_c0_g1_i11.p1	turquoise
TRINITY_DN4585_c0_g1_i10	turquoise		TRINITY_DN4243_c1_g1_i4.p1	turquoise
TRINITY_DN4589_c0_g2_i1	turquoise		TRINITY_DN4258_c0_g1_i11.p1	turquoise
TRINITY_DN4596_c0_g1_i1	turquoise		TRINITY_DN4261_c0_g1_i18.p1	turquoise
TRINITY_DN46207_c1_g1_i1	turquoise		TRINITY_DN4287_c1_g1_i1.p1	turquoise
TRINITY_DN4652_c0_g1_i18	turquoise		TRINITY_DN4295_c0_g1_i10.p1	turquoise
TRINITY_DN46527_c0_g1_i2	turquoise		TRINITY_DN43121_c0_g1_i1.p1	turquoise
TRINITY_DN46583_c0_g1_i5	turquoise		TRINITY_DN4312_c1_g1_i2.p1	turquoise
TRINITY_DN46808_c1_g1_i1	turquoise		TRINITY_DN4312_c1_g2_i1.p1	turquoise
TRINITY_DN47036_c2_g1_i11	turquoise		TRINITY_DN4315_c0_g1_i6.p1	turquoise
TRINITY_DN47074_c0_g1_i3	turquoise		TRINITY_DN43225_c0_g1_i2.p1	turquoise
TRINITY_DN4734_c0_g2_i8	turquoise		TRINITY_DN4355_c0_g3_i3.p1	turquoise
TRINITY_DN4734_c0_g3_i31	turquoise		TRINITY_DN4396_c0_g1_i2.p1	turquoise
TRINITY_DN4734_c1_g1_i1	turquoise		TRINITY_DN4409_c1_g1_i1.p1	turquoise
TRINITY_DN4744_c0_g2_i1	turquoise		TRINITY_DN4424_c0_g1_i2.p1	turquoise
TRINITY_DN477_c0_g1_i10	turquoise		TRINITY_DN4475_c0_g2_i2.p1	turquoise
TRINITY_DN4782_c1_g1_i3	turquoise		TRINITY_DN45297_c0_g1_i3.p1	turquoise
TRINITY_DN4797_c0_g1_i14	turquoise		TRINITY_DN4530_c0_g1_i6.p1	turquoise
TRINITY_DN4804_c0_g2_i2	turquoise		TRINITY_DN45325_c0_g1_i23.p1	turquoise
TRINITY_DN48100_c0_g1_i3	turquoise		TRINITY_DN45391_c0_g3_i1.p1	turquoise
TRINITY_DN48330_c0_g1_i1	turquoise		TRINITY_DN4543_c0_g1_i25.p1	turquoise
TRINITY_DN48347_c0_g1_i11	turquoise		TRINITY_DN45986_c0_g1_i8.p1	turquoise
TRINITY_DN48396_c1_g1_i1	turquoise		TRINITY_DN46106_c0_g1_i2.p1	turquoise
TRINITY_DN4841_c0_g1_i4	turquoise		TRINITY_DN46119_c0_g1_i1.p1	turquoise
TRINITY_DN4841_c0_g2_i1	turquoise		TRINITY_DN4630_c0_g1_i10.p1	turquoise
TRINITY_DN48631_c0_g1_i1	turquoise		TRINITY_DN46376_c0_g1_i2.p1	turquoise
TRINITY_DN4870_c0_g1_i1	turquoise		TRINITY_DN463_c0_g2_i1.p1	turquoise
TRINITY_DN4878_c0_g1_i4	turquoise		TRINITY_DN4643_c0_g1_i6.p1	turquoise
TRINITY_DN49147_c2_g1_i5	turquoise		TRINITY_DN4732_c0_g1_i2.p1	turquoise
TRINITY_DN4916_c2_g1_i24	turquoise		TRINITY_DN4784_c0_g1_i9.p1	turquoise
TRINITY_DN49249_c0_g2_i1	turquoise		TRINITY_DN47986_c0_g2_i2.p1	turquoise
TRINITY_DN4928_c0_g1_i1	turquoise		TRINITY_DN47986_c0_g3_i1.p1	turquoise
TRINITY_DN4943_c0_g1_i3	turquoise		TRINITY_DN48476_c0_g2_i5.p1	turquoise
TRINITY_DN49528_c0_g1_i1	turquoise		TRINITY_DN48737_c0_g1_i2.p1	turquoise
TRINITY_DN4953_c2_g1_i1	turquoise		TRINITY_DN4875_c0_g1_i2.p1	turquoise
TRINITY_DN5013_c0_g1_i1	turquoise		TRINITY_DN4885_c0_g1_i2.p1	turquoise
TRINITY_DN50267_c0_g1_i2	turquoise		TRINITY_DN48877_c0_g2_i1.p1	turquoise
TRINITY_DN5027_c1_g1_i11	turquoise		TRINITY_DN4888_c0_g1_i9.p1	turquoise
TRINITY_DN5063_c0_g1_i2	turquoise		TRINITY_DN49109_c0_g1_i6.p1	turquoise
TRINITY_DN5092_c1_g1_i5	turquoise		TRINITY_DN49353_c0_g1_i1.p1	turquoise
TRINITY_DN5094_c0_g1_i2	turquoise		TRINITY_DN4953_c0_g2_i5.p1	turquoise
TRINITY_DN51495_c0_g1_i4	turquoise		TRINITY_DN49612_c0_g2_i1.p1	turquoise
TRINITY_DN51495_c1_g1_i2	turquoise		TRINITY_DN49801_c0_g1_i1.p1	turquoise
TRINITY_DN516_c1_g1_i10	turquoise		TRINITY_DN4982_c0_g1_i19.p1	turquoise
TRINITY_DN5184_c1_g1_i6	turquoise		TRINITY_DN5056_c0_g1_i13.p1	turquoise
TRINITY_DN5206_c3_g1_i11	turquoise		TRINITY_DN50675_c0_g1_i2.p1	turquoise
TRINITY_DN52531_c0_g1_i11	turquoise		TRINITY_DN51054_c1_g1_i25.p1	turquoise
TRINITY_DN5261_c0_g1_i22	turquoise		TRINITY_DN51499_c0_g1_i1.p1	turquoise
TRINITY_DN5277_c2_g1_i11	turquoise		TRINITY_DN5165_c0_g1_i10.p1	turquoise
TRINITY_DN52853_c0_g1_i2	turquoise		TRINITY_DN5166_c0_g1_i5.p1	turquoise
TRINITY_DN52972_c0_g1_i1	turquoise		TRINITY_DN5258_c0_g2_i1.p1	turquoise
TRINITY_DN5315_c0_g1_i13	turquoise		TRINITY_DN5306_c2_g1_i1.p1	turquoise
TRINITY_DN5321_c0_g2_i1	turquoise		TRINITY_DN5320_c0_g1_i1.p1	turquoise
TRINITY_DN53333_c0_g1_i1	turquoise		TRINITY_DN5320_c0_g2_i1.p1	turquoise
TRINITY_DN5345_c0_g1_i16	turquoise		TRINITY_DN5320_c1_g1_i12.p1	turquoise
TRINITY_DN54296_c0_g1_i1	turquoise		TRINITY_DN5383_c0_g1_i2.p1	turquoise
TRINITY_DN54410_c0_g1_i33	turquoise		TRINITY_DN5386_c0_g1_i10.p1	turquoise
TRINITY_DN54468_c0_g1_i1	turquoise		TRINITY_DN5483_c0_g1_i1.p1	turquoise
TRINITY_DN5467_c0_g1_i16	turquoise		TRINITY_DN5491_c0_g1_i2.p1	turquoise
TRINITY_DN5501_c0_g2_i5	turquoise		TRINITY_DN5583_c0_g2_i3.p1	turquoise
TRINITY_DN55446_c0_g2_i2	turquoise		TRINITY_DN5624_c0_g1_i13.p1	turquoise
TRINITY_DN5550_c0_g1_i19	turquoise		TRINITY_DN5640_c0_g1_i32.p1	turquoise
TRINITY_DN5551_c0_g1_i6	turquoise		TRINITY_DN5651_c0_g2_i4.p1	turquoise
TRINITY_DN55596_c0_g1_i22	turquoise		TRINITY_DN5712_c0_g2_i2.p1	turquoise
TRINITY_DN5583_c0_g1_i1	turquoise		TRINITY_DN57171_c0_g1_i1.p1	turquoise
TRINITY_DN5597_c0_g1_i1	turquoise		TRINITY_DN5727_c0_g1_i6.p1	turquoise
TRINITY_DN5607_c0_g1_i10	turquoise		TRINITY_DN57456_c0_g1_i1.p1	turquoise
TRINITY_DN56074_c0_g1_i1	turquoise		TRINITY_DN5755_c1_g1_i2.p1	turquoise
TRINITY_DN5612_c0_g1_i7	turquoise		TRINITY_DN57739_c0_g1_i9.p1	turquoise
TRINITY_DN56124_c0_g1_i5	turquoise		TRINITY_DN57739_c0_g2_i9.p1	turquoise
TRINITY_DN56186_c0_g1_i2	turquoise		TRINITY_DN57_c0_g1_i1.p1	turquoise
TRINITY_DN56642_c0_g3_i1	turquoise		TRINITY_DN5833_c0_g1_i1.p1	turquoise
TRINITY_DN5671_c0_g1_i4	turquoise		TRINITY_DN5860_c0_g1_i17.p1	turquoise
TRINITY_DN56954_c0_g1_i3	turquoise		TRINITY_DN59049_c0_g2_i2.p1	turquoise
TRINITY_DN57081_c0_g1_i4	turquoise		TRINITY_DN59114_c2_g1_i1.p1	turquoise
TRINITY_DN5723_c0_g1_i10	turquoise		TRINITY_DN5928_c0_g1_i2.p1	turquoise
TRINITY_DN57308_c0_g1_i1	turquoise		TRINITY_DN592_c0_g2_i1.p1	turquoise
TRINITY_DN57401_c0_g1_i3	turquoise		TRINITY_DN5957_c0_g1_i3.p1	turquoise
TRINITY_DN57534_c0_g1_i12	turquoise		TRINITY_DN5997_c0_g1_i2.p1	turquoise
TRINITY_DN57732_c0_g1_i2	turquoise		TRINITY_DN6031_c1_g1_i5.p1	turquoise
TRINITY_DN57732_c0_g2_i1	turquoise		TRINITY_DN61186_c0_g1_i2.p1	turquoise
TRINITY_DN5783_c0_g1_i5	turquoise		TRINITY_DN6145_c0_g1_i13.p1	turquoise
TRINITY_DN58053_c0_g1_i11	turquoise		TRINITY_DN615_c0_g1_i9.p1	turquoise
TRINITY_DN5819_c1_g1_i7	turquoise		TRINITY_DN617_c0_g2_i1.p1	turquoise
TRINITY_DN58583_c0_g1_i7	turquoise		TRINITY_DN6198_c2_g1_i1.p1	turquoise
TRINITY_DN58752_c0_g1_i2	turquoise		TRINITY_DN62081_c0_g1_i1.p1	turquoise
TRINITY_DN5901_c0_g1_i24	turquoise		TRINITY_DN62575_c0_g1_i3.p1	turquoise
TRINITY_DN592_c0_g1_i15	turquoise		TRINITY_DN62586_c0_g1_i2.p1	turquoise
TRINITY_DN5920_c1_g1_i13	turquoise		TRINITY_DN6268_c0_g1_i3.p1	turquoise
TRINITY_DN5966_c1_g1_i1	turquoise		TRINITY_DN6306_c0_g1_i31.p1	turquoise
TRINITY_DN59666_c0_g1_i8	turquoise		TRINITY_DN6424_c0_g1_i2.p1	turquoise
TRINITY_DN5968_c0_g1_i2	turquoise		TRINITY_DN6438_c0_g2_i1.p1	turquoise
TRINITY_DN5968_c1_g1_i3	turquoise		TRINITY_DN6455_c0_g1_i1.p1	turquoise
TRINITY_DN5968_c2_g1_i2	turquoise		TRINITY_DN65197_c0_g1_i2.p1	turquoise
TRINITY_DN5970_c0_g1_i4	turquoise		TRINITY_DN65197_c0_g2_i1.p1	turquoise
TRINITY_DN6007_c0_g1_i1	turquoise		TRINITY_DN6521_c0_g1_i1.p1	turquoise
TRINITY_DN601_c1_g1_i7	turquoise		TRINITY_DN65494_c0_g2_i3.p1	turquoise
TRINITY_DN6135_c0_g1_i12	turquoise		TRINITY_DN65514_c0_g1_i6.p1	turquoise
TRINITY_DN61351_c0_g1_i7	turquoise		TRINITY_DN66296_c0_g1_i7.p1	turquoise
TRINITY_DN6146_c3_g1_i1	turquoise		TRINITY_DN6632_c0_g1_i27.p1	turquoise
TRINITY_DN6160_c0_g1_i1	turquoise		TRINITY_DN66614_c0_g1_i3.p1	turquoise
TRINITY_DN61641_c0_g2_i1	turquoise		TRINITY_DN6668_c0_g1_i2.p1	turquoise
TRINITY_DN6166_c0_g1_i18	turquoise		TRINITY_DN66943_c0_g1_i1.p1	turquoise
TRINITY_DN61672_c0_g1_i4	turquoise		TRINITY_DN67419_c0_g1_i2.p1	turquoise
TRINITY_DN61739_c0_g1_i3	turquoise		TRINITY_DN67538_c0_g1_i1.p1	turquoise
TRINITY_DN6208_c0_g1_i1	turquoise		TRINITY_DN6791_c0_g1_i1.p1	turquoise
TRINITY_DN6254_c0_g1_i1	turquoise		TRINITY_DN6791_c0_g3_i1.p1	turquoise
TRINITY_DN6254_c0_g2_i10	turquoise		TRINITY_DN68355_c0_g1_i1.p1	turquoise
TRINITY_DN6254_c1_g1_i7	turquoise		TRINITY_DN68577_c0_g1_i6.p1	turquoise
TRINITY_DN6307_c0_g1_i16	turquoise		TRINITY_DN7016_c0_g1_i5.p1	turquoise
TRINITY_DN631_c3_g1_i10	turquoise		TRINITY_DN70193_c0_g2_i5.p1	turquoise
TRINITY_DN6310_c2_g1_i3	turquoise		TRINITY_DN70416_c0_g2_i2.p1	turquoise
TRINITY_DN63221_c0_g1_i4	turquoise		TRINITY_DN7117_c0_g1_i1.p1	turquoise
TRINITY_DN63367_c0_g1_i10	turquoise		TRINITY_DN71217_c1_g1_i4.p1	turquoise
TRINITY_DN6340_c0_g1_i1	turquoise		TRINITY_DN7240_c0_g2_i2.p1	turquoise
TRINITY_DN6356_c9_g1_i1	turquoise		TRINITY_DN7287_c0_g1_i26.p1	turquoise
TRINITY_DN63572_c0_g1_i5	turquoise		TRINITY_DN730_c1_g2_i1.p1	turquoise
TRINITY_DN6378_c0_g1_i14	turquoise		TRINITY_DN7315_c1_g1_i5.p1	turquoise
TRINITY_DN6383_c0_g1_i1	turquoise		TRINITY_DN7358_c2_g1_i1.p1	turquoise
TRINITY_DN63875_c0_g1_i1	turquoise		TRINITY_DN7400_c0_g1_i5.p1	turquoise
TRINITY_DN63977_c0_g1_i6	turquoise		TRINITY_DN7431_c0_g1_i11.p1	turquoise
TRINITY_DN6408_c2_g1_i1	turquoise		TRINITY_DN74329_c0_g1_i1.p1	turquoise
TRINITY_DN645_c0_g1_i6	turquoise		TRINITY_DN7464_c1_g1_i6.p1	turquoise
TRINITY_DN6450_c1_g1_i1	turquoise		TRINITY_DN7478_c0_g1_i17.p1	turquoise
TRINITY_DN64530_c0_g1_i6	turquoise		TRINITY_DN7500_c0_g1_i2.p1	turquoise
TRINITY_DN6466_c0_g1_i6	turquoise		TRINITY_DN75048_c0_g1_i12.p1	turquoise
TRINITY_DN6466_c0_g2_i7	turquoise		TRINITY_DN7529_c0_g1_i2.p1	turquoise
TRINITY_DN64763_c0_g2_i1	turquoise		TRINITY_DN7574_c0_g3_i1.p1	turquoise
TRINITY_DN648_c3_g1_i11	turquoise		TRINITY_DN76746_c0_g1_i1.p1	turquoise
TRINITY_DN65123_c0_g1_i7	turquoise		TRINITY_DN7677_c0_g1_i5.p1	turquoise
TRINITY_DN6514_c1_g1_i6	turquoise		TRINITY_DN7750_c0_g1_i3.p1	turquoise
TRINITY_DN6514_c2_g1_i2	turquoise		TRINITY_DN7789_c0_g1_i1.p1	turquoise
TRINITY_DN6548_c1_g1_i7	turquoise		TRINITY_DN7878_c0_g2_i3.p1	turquoise
TRINITY_DN65982_c0_g3_i1	turquoise		TRINITY_DN79006_c0_g1_i12.p1	turquoise
TRINITY_DN6608_c0_g1_i10	turquoise		TRINITY_DN7958_c1_g1_i1.p1	turquoise
TRINITY_DN66164_c0_g1_i1	turquoise		TRINITY_DN8049_c0_g1_i1.p1	turquoise
TRINITY_DN6657_c1_g1_i10	turquoise		TRINITY_DN80791_c0_g1_i1.p1	turquoise
TRINITY_DN66692_c0_g1_i1	turquoise		TRINITY_DN8247_c0_g1_i6.p1	turquoise
TRINITY_DN668_c0_g1_i38	turquoise		TRINITY_DN8247_c0_g2_i1.p1	turquoise
TRINITY_DN6710_c0_g1_i4	turquoise		TRINITY_DN8307_c0_g1_i1.p1	turquoise
TRINITY_DN6737_c0_g1_i20	turquoise		TRINITY_DN8318_c0_g1_i2.p1	turquoise
TRINITY_DN67397_c0_g1_i1	turquoise		TRINITY_DN8333_c0_g1_i7.p1	turquoise
TRINITY_DN6740_c0_g1_i20	turquoise		TRINITY_DN8424_c0_g1_i4.p1	turquoise
TRINITY_DN683_c0_g1_i29	turquoise		TRINITY_DN847_c0_g1_i1.p1	turquoise
TRINITY_DN68358_c0_g1_i1	turquoise		TRINITY_DN85557_c0_g1_i1.p1	turquoise
TRINITY_DN69017_c0_g1_i1	turquoise		TRINITY_DN8650_c0_g1_i4.p1	turquoise
TRINITY_DN6926_c0_g1_i6	turquoise		TRINITY_DN8676_c0_g1_i10.p1	turquoise
TRINITY_DN6943_c0_g1_i3	turquoise		TRINITY_DN8677_c0_g1_i5.p1	turquoise
TRINITY_DN69581_c0_g1_i2	turquoise		TRINITY_DN8692_c0_g1_i27.p1	turquoise
TRINITY_DN6966_c0_g1_i7	turquoise		TRINITY_DN8720_c0_g1_i9.p1	turquoise
TRINITY_DN698_c1_g1_i2	turquoise		TRINITY_DN89540_c0_g2_i1.p1	turquoise
TRINITY_DN7016_c0_g1_i14	turquoise		TRINITY_DN90001_c1_g1_i10.p1	turquoise
TRINITY_DN7064_c0_g1_i7	turquoise		TRINITY_DN907_c0_g1_i6.p1	turquoise
TRINITY_DN70958_c0_g1_i1	turquoise		TRINITY_DN9082_c0_g1_i1.p1	turquoise
TRINITY_DN7097_c0_g1_i29	turquoise		TRINITY_DN912_c0_g1_i10.p1	turquoise
TRINITY_DN7117_c0_g1_i11	turquoise		TRINITY_DN91434_c0_g1_i3.p1	turquoise
TRINITY_DN71762_c0_g1_i1	turquoise		TRINITY_DN9353_c0_g1_i11.p1	turquoise
TRINITY_DN7190_c1_g3_i3	turquoise		TRINITY_DN9354_c0_g1_i14.p1	turquoise
TRINITY_DN72203_c0_g1_i4	turquoise		TRINITY_DN9427_c0_g2_i1.p1	turquoise
TRINITY_DN7222_c0_g1_i51	turquoise		TRINITY_DN9434_c0_g1_i7.p1	turquoise
TRINITY_DN726_c0_g1_i13	turquoise		TRINITY_DN9495_c0_g1_i4.p1	turquoise
TRINITY_DN726_c1_g1_i2	turquoise		TRINITY_DN955_c0_g1_i4.p1	turquoise
TRINITY_DN7302_c0_g1_i3	turquoise		TRINITY_DN9565_c1_g1_i1.p1	turquoise
TRINITY_DN7329_c0_g1_i1	turquoise		TRINITY_DN9639_c0_g2_i1.p1	turquoise
TRINITY_DN7346_c1_g1_i1	turquoise		TRINITY_DN9645_c0_g1_i15.p1	turquoise
TRINITY_DN7366_c0_g2_i5	turquoise		TRINITY_DN9697_c0_g1_i1.p1	turquoise
TRINITY_DN7385_c0_g1_i31	turquoise		TRINITY_DN9699_c0_g1_i1.p1	turquoise
TRINITY_DN74324_c0_g2_i1	turquoise		TRINITY_DN9729_c0_g1_i9.p1	turquoise
TRINITY_DN7450_c0_g1_i1	turquoise		TRINITY_DN9965_c0_g1_i7.p1	turquoise
TRINITY_DN7457_c0_g2_i1	turquoise		TRINITY_DN9987_c0_g1_i16.p1	turquoise
TRINITY_DN74670_c0_g1_i3	turquoise		TRINITY_DN10012_c0_g1_i36.p1	yellow
TRINITY_DN7528_c0_g1_i18	turquoise		TRINITY_DN1009_c0_g2_i2.p1	yellow
TRINITY_DN7585_c0_g1_i14	turquoise		TRINITY_DN10196_c0_g1_i1.p1	yellow
TRINITY_DN7598_c0_g2_i2	turquoise		TRINITY_DN10202_c0_g1_i1.p1	yellow
TRINITY_DN7604_c0_g2_i1	turquoise		TRINITY_DN10202_c0_g2_i4.p1	yellow
TRINITY_DN764_c0_g1_i7	turquoise		TRINITY_DN10747_c0_g2_i3.p1	yellow
TRINITY_DN764_c0_g2_i4	turquoise		TRINITY_DN1091_c0_g1_i56.p1	yellow
TRINITY_DN7645_c0_g1_i12	turquoise		TRINITY_DN11000_c0_g1_i1.p1	yellow
TRINITY_DN7648_c0_g1_i21	turquoise		TRINITY_DN11215_c0_g1_i1.p1	yellow
TRINITY_DN76870_c0_g1_i2	turquoise		TRINITY_DN11343_c0_g1_i3.p1	yellow
TRINITY_DN7695_c0_g1_i7	turquoise		TRINITY_DN11363_c1_g1_i13.p1	yellow
TRINITY_DN76963_c0_g1_i1	turquoise		TRINITY_DN11719_c0_g1_i1.p1	yellow
TRINITY_DN7697_c0_g1_i1	turquoise		TRINITY_DN12019_c0_g1_i2.p1	yellow
TRINITY_DN773_c1_g1_i25	turquoise		TRINITY_DN12070_c0_g1_i24.p1	yellow
TRINITY_DN7740_c0_g1_i1	turquoise		TRINITY_DN12135_c0_g2_i5.p1	yellow
TRINITY_DN7744_c0_g2_i3	turquoise		TRINITY_DN12223_c1_g1_i2.p1	yellow
TRINITY_DN7766_c0_g1_i1	turquoise		TRINITY_DN12264_c0_g1_i1.p1	yellow
TRINITY_DN7766_c0_g2_i1	turquoise		TRINITY_DN12602_c0_g1_i4.p1	yellow
TRINITY_DN77696_c0_g1_i3	turquoise		TRINITY_DN12808_c0_g2_i1.p1	yellow
TRINITY_DN7772_c1_g1_i2	turquoise		TRINITY_DN12872_c0_g1_i1.p1	yellow
TRINITY_DN77759_c1_g1_i1	turquoise		TRINITY_DN13036_c0_g1_i1.p1	yellow
TRINITY_DN7797_c1_g1_i1	turquoise		TRINITY_DN1316_c0_g1_i13.p1	yellow
TRINITY_DN7816_c0_g2_i6	turquoise		TRINITY_DN1328_c0_g1_i7.p1	yellow
TRINITY_DN7892_c1_g1_i3	turquoise		TRINITY_DN13487_c0_g1_i2.p1	yellow
TRINITY_DN7892_c1_g2_i4	turquoise		TRINITY_DN13604_c0_g1_i1.p1	yellow
TRINITY_DN7901_c0_g1_i1	turquoise		TRINITY_DN137729_c0_g1_i2.p1	yellow
TRINITY_DN7901_c3_g1_i8	turquoise		TRINITY_DN13791_c0_g1_i16.p1	yellow
TRINITY_DN7910_c0_g1_i1	turquoise		TRINITY_DN14022_c0_g1_i4.p1	yellow
TRINITY_DN7918_c0_g1_i4	turquoise		TRINITY_DN14088_c0_g1_i2.p1	yellow
TRINITY_DN79687_c0_g1_i4	turquoise		TRINITY_DN14211_c0_g1_i6.p1	yellow
TRINITY_DN7984_c0_g1_i24	turquoise		TRINITY_DN14330_c0_g1_i1.p1	yellow
TRINITY_DN7992_c0_g1_i5	turquoise		TRINITY_DN14449_c0_g1_i1.p1	yellow
TRINITY_DN8029_c0_g1_i8	turquoise		TRINITY_DN14697_c0_g1_i18.p1	yellow
TRINITY_DN803_c2_g1_i5	turquoise		TRINITY_DN149124_c0_g1_i1.p1	yellow
TRINITY_DN80671_c1_g1_i4	turquoise		TRINITY_DN1511_c0_g2_i1.p1	yellow
TRINITY_DN8093_c2_g1_i2	turquoise		TRINITY_DN15267_c0_g1_i1.p1	yellow
TRINITY_DN8133_c0_g1_i9	turquoise		TRINITY_DN15393_c0_g1_i7.p1	yellow
TRINITY_DN8140_c0_g2_i2	turquoise		TRINITY_DN15436_c0_g1_i12.p1	yellow
TRINITY_DN8154_c2_g1_i5	turquoise		TRINITY_DN15517_c0_g1_i9.p1	yellow
TRINITY_DN8160_c1_g1_i32	turquoise		TRINITY_DN15575_c0_g1_i5.p1	yellow
TRINITY_DN81888_c0_g1_i5	turquoise		TRINITY_DN1563_c1_g1_i2.p1	yellow
TRINITY_DN8208_c0_g1_i1	turquoise		TRINITY_DN1580_c0_g1_i1.p1	yellow
TRINITY_DN82298_c0_g1_i1	turquoise		TRINITY_DN15883_c0_g1_i1.p1	yellow
TRINITY_DN8245_c0_g1_i39	turquoise		TRINITY_DN15929_c1_g1_i4.p1	yellow
TRINITY_DN8267_c0_g1_i15	turquoise		TRINITY_DN15937_c0_g1_i5.p1	yellow
TRINITY_DN82757_c0_g1_i3	turquoise		TRINITY_DN15967_c0_g1_i5.p1	yellow
TRINITY_DN8276_c0_g1_i59	turquoise		TRINITY_DN16177_c0_g1_i5.p1	yellow
TRINITY_DN830_c2_g1_i8	turquoise		TRINITY_DN16218_c0_g1_i1.p1	yellow
TRINITY_DN8302_c1_g1_i3	turquoise		TRINITY_DN16219_c0_g1_i8.p1	yellow
TRINITY_DN8308_c1_g1_i1	turquoise		TRINITY_DN16440_c0_g1_i2.p1	yellow
TRINITY_DN8352_c0_g1_i9	turquoise		TRINITY_DN1653_c0_g1_i30.p1	yellow
TRINITY_DN8370_c1_g1_i1	turquoise		TRINITY_DN1714_c0_g1_i1.p1	yellow
TRINITY_DN8381_c0_g1_i10	turquoise		TRINITY_DN172738_c0_g1_i1.p1	yellow
TRINITY_DN83960_c0_g1_i1	turquoise		TRINITY_DN184014_c0_g1_i1.p1	yellow
TRINITY_DN8415_c0_g1_i5	turquoise		TRINITY_DN18936_c0_g1_i1.p1	yellow
TRINITY_DN84522_c0_g1_i3	turquoise		TRINITY_DN189_c0_g2_i1.p1	yellow
TRINITY_DN8483_c0_g1_i5	turquoise		TRINITY_DN189_c1_g1_i1.p1	yellow
TRINITY_DN8487_c1_g1_i2	turquoise		TRINITY_DN19145_c0_g1_i8.p1	yellow
TRINITY_DN85290_c0_g1_i2	turquoise		TRINITY_DN19793_c0_g1_i3.p1	yellow
TRINITY_DN8530_c0_g1_i23	turquoise		TRINITY_DN2012_c1_g1_i2.p1	yellow
TRINITY_DN8550_c0_g1_i2	turquoise		TRINITY_DN20167_c0_g1_i10.p1	yellow
TRINITY_DN8574_c1_g1_i1	turquoise		TRINITY_DN2140_c0_g1_i4.p1	yellow
TRINITY_DN8613_c0_g1_i6	turquoise		TRINITY_DN2162_c0_g1_i19.p1	yellow
TRINITY_DN868_c0_g1_i11	turquoise		TRINITY_DN21831_c0_g1_i5.p1	yellow
TRINITY_DN8684_c3_g1_i3	turquoise		TRINITY_DN21986_c0_g1_i5.p1	yellow
TRINITY_DN8714_c1_g1_i3	turquoise		TRINITY_DN22150_c0_g1_i1.p1	yellow
TRINITY_DN87170_c0_g1_i1	turquoise		TRINITY_DN22617_c0_g1_i1.p1	yellow
TRINITY_DN87195_c0_g1_i1	turquoise		TRINITY_DN2280_c0_g1_i2.p1	yellow
TRINITY_DN872_c0_g1_i14	turquoise		TRINITY_DN22884_c0_g1_i24.p1	yellow
TRINITY_DN872_c0_g2_i1	turquoise		TRINITY_DN23069_c0_g1_i18.p1	yellow
TRINITY_DN875_c0_g1_i11	turquoise		TRINITY_DN230_c4_g1_i3.p1	yellow
TRINITY_DN8752_c0_g1_i2	turquoise		TRINITY_DN23504_c0_g1_i9.p1	yellow
TRINITY_DN8765_c0_g1_i16	turquoise		TRINITY_DN23669_c0_g1_i44.p1	yellow
TRINITY_DN8783_c0_g1_i1	turquoise		TRINITY_DN23862_c1_g2_i1.p1	yellow
TRINITY_DN8799_c0_g1_i1	turquoise		TRINITY_DN24986_c0_g1_i1.p1	yellow
TRINITY_DN8811_c0_g1_i18	turquoise		TRINITY_DN2500_c1_g1_i1.p1	yellow
TRINITY_DN8824_c0_g1_i14	turquoise		TRINITY_DN2516_c1_g1_i10.p1	yellow
TRINITY_DN88591_c1_g1_i1	turquoise		TRINITY_DN25304_c0_g1_i1.p1	yellow
TRINITY_DN8919_c0_g1_i16	turquoise		TRINITY_DN25440_c0_g2_i1.p1	yellow
TRINITY_DN894_c1_g1_i1	turquoise		TRINITY_DN26098_c0_g1_i1.p1	yellow
TRINITY_DN8989_c0_g1_i9	turquoise		TRINITY_DN26101_c0_g1_i1.p1	yellow
TRINITY_DN9000_c0_g1_i1	turquoise		TRINITY_DN2638_c0_g1_i3.p1	yellow
TRINITY_DN90161_c0_g1_i2	turquoise		TRINITY_DN26426_c0_g1_i9.p1	yellow
TRINITY_DN9054_c0_g2_i1	turquoise		TRINITY_DN26465_c0_g1_i4.p1	yellow
TRINITY_DN9088_c0_g1_i8	turquoise		TRINITY_DN2659_c0_g1_i1.p1	yellow
TRINITY_DN916_c0_g1_i1	turquoise		TRINITY_DN2683_c0_g1_i62.p1	yellow
TRINITY_DN918_c4_g1_i3	turquoise		TRINITY_DN2683_c1_g3_i1.p1	yellow
TRINITY_DN9189_c0_g1_i1	turquoise		TRINITY_DN27262_c1_g1_i1.p1	yellow
TRINITY_DN92086_c0_g1_i1	turquoise		TRINITY_DN27485_c0_g1_i7.p1	yellow
TRINITY_DN93023_c1_g1_i3	turquoise		TRINITY_DN27853_c0_g1_i17.p1	yellow
TRINITY_DN93529_c0_g1_i11	turquoise		TRINITY_DN27930_c0_g1_i2.p1	yellow
TRINITY_DN94038_c0_g1_i2	turquoise		TRINITY_DN2839_c1_g1_i1.p1	yellow
TRINITY_DN9416_c0_g1_i1	turquoise		TRINITY_DN2855_c0_g1_i14.p1	yellow
TRINITY_DN94294_c3_g1_i1	turquoise		TRINITY_DN30244_c0_g1_i13.p1	yellow
TRINITY_DN94826_c0_g1_i1	turquoise		TRINITY_DN3040_c0_g1_i1.p1	yellow
TRINITY_DN9505_c0_g1_i3	turquoise		TRINITY_DN30847_c0_g1_i1.p1	yellow
TRINITY_DN9550_c1_g1_i13	turquoise		TRINITY_DN31588_c0_g1_i3.p1	yellow
TRINITY_DN9569_c0_g1_i16	turquoise		TRINITY_DN3223_c0_g1_i1.p1	yellow
TRINITY_DN95751_c0_g1_i7	turquoise		TRINITY_DN3299_c0_g1_i2.p1	yellow
TRINITY_DN9638_c0_g1_i1	turquoise		TRINITY_DN3322_c0_g1_i3.p1	yellow
TRINITY_DN96492_c0_g1_i9	turquoise		TRINITY_DN33242_c0_g1_i1.p1	yellow
TRINITY_DN9676_c0_g1_i40	turquoise		TRINITY_DN33271_c0_g1_i8.p1	yellow
TRINITY_DN9704_c0_g1_i29	turquoise		TRINITY_DN3452_c0_g1_i5.p1	yellow
TRINITY_DN9709_c0_g1_i15	turquoise		TRINITY_DN35261_c0_g1_i1.p1	yellow
TRINITY_DN9729_c0_g1_i1	turquoise		TRINITY_DN3558_c0_g1_i10.p1	yellow
TRINITY_DN9736_c0_g1_i16	turquoise		TRINITY_DN35810_c0_g1_i2.p1	yellow
TRINITY_DN974_c0_g1_i34	turquoise		TRINITY_DN3613_c0_g1_i1.p1	yellow
TRINITY_DN974_c0_g2_i5	turquoise		TRINITY_DN36231_c1_g1_i12.p1	yellow
TRINITY_DN9748_c0_g1_i11	turquoise		TRINITY_DN3648_c0_g1_i16.p1	yellow
TRINITY_DN9748_c0_g2_i1	turquoise		TRINITY_DN3778_c0_g2_i9.p1	yellow
TRINITY_DN9748_c2_g1_i1	turquoise		TRINITY_DN3778_c0_g3_i2.p1	yellow
TRINITY_DN9782_c1_g1_i2	turquoise		TRINITY_DN3784_c0_g1_i1.p1	yellow
TRINITY_DN9790_c0_g1_i1	turquoise		TRINITY_DN38304_c1_g1_i2.p1	yellow
TRINITY_DN98366_c0_g1_i1	turquoise		TRINITY_DN3848_c0_g1_i11.p1	yellow
TRINITY_DN99381_c0_g1_i1	turquoise		TRINITY_DN38888_c0_g1_i1.p1	yellow
TRINITY_DN9950_c0_g2_i4	turquoise		TRINITY_DN3911_c0_g1_i16.p1	yellow
TRINITY_DN99792_c0_g1_i10	turquoise		TRINITY_DN3928_c0_g1_i15.p1	yellow
TRINITY_DN9999_c0_g1_i12	turquoise		TRINITY_DN395_c1_g1_i1.p1	yellow
TRINITY_DN10178_c0_g1_i1	yellow		TRINITY_DN39712_c0_g1_i1.p1	yellow
TRINITY_DN10543_c0_g1_i3	yellow		TRINITY_DN39931_c1_g1_i1.p1	yellow
TRINITY_DN107139_c0_g1_i1	yellow		TRINITY_DN4016_c0_g1_i2.p1	yellow
TRINITY_DN107242_c0_g1_i1	yellow		TRINITY_DN40520_c0_g2_i5.p1	yellow
TRINITY_DN12031_c0_g1_i3	yellow		TRINITY_DN40923_c0_g1_i1.p1	yellow
TRINITY_DN12116_c0_g2_i1	yellow		TRINITY_DN42803_c0_g1_i2.p1	yellow
TRINITY_DN12133_c0_g1_i1	yellow		TRINITY_DN4366_c0_g1_i3.p1	yellow
TRINITY_DN12653_c0_g1_i3	yellow		TRINITY_DN4502_c0_g1_i13.p1	yellow
TRINITY_DN12703_c0_g1_i2	yellow		TRINITY_DN45922_c0_g1_i1.p1	yellow
TRINITY_DN1302_c0_g1_i12	yellow		TRINITY_DN4648_c0_g1_i14.p1	yellow
TRINITY_DN1311_c0_g1_i8	yellow		TRINITY_DN47626_c0_g1_i2.p1	yellow
TRINITY_DN1341_c0_g1_i11	yellow		TRINITY_DN48651_c0_g1_i1.p1	yellow
TRINITY_DN13547_c0_g1_i2	yellow		TRINITY_DN486_c0_g1_i13.p1	yellow
TRINITY_DN14062_c0_g1_i4	yellow		TRINITY_DN4929_c0_g2_i1.p1	yellow
TRINITY_DN14697_c1_g1_i1	yellow		TRINITY_DN5038_c0_g2_i1.p1	yellow
TRINITY_DN14837_c0_g1_i1	yellow		TRINITY_DN50468_c0_g1_i1.p1	yellow
TRINITY_DN16020_c0_g3_i2	yellow		TRINITY_DN5120_c1_g1_i3.p1	yellow
TRINITY_DN1630_c9_g1_i1	yellow		TRINITY_DN5122_c0_g2_i1.p1	yellow
TRINITY_DN1675_c0_g2_i6	yellow		TRINITY_DN5157_c1_g3_i2.p1	yellow
TRINITY_DN16943_c0_g1_i8	yellow		TRINITY_DN5230_c0_g1_i5.p1	yellow
TRINITY_DN17019_c0_g1_i4	yellow		TRINITY_DN5263_c2_g1_i1.p1	yellow
TRINITY_DN172658_c0_g1_i1	yellow		TRINITY_DN5301_c0_g1_i12.p1	yellow
TRINITY_DN17439_c0_g1_i20	yellow		TRINITY_DN5314_c0_g1_i1.p1	yellow
TRINITY_DN17986_c0_g1_i12	yellow		TRINITY_DN5437_c0_g1_i15.p1	yellow
TRINITY_DN18059_c0_g1_i6	yellow		TRINITY_DN5463_c0_g1_i46.p1	yellow
TRINITY_DN18141_c0_g1_i15	yellow		TRINITY_DN5480_c0_g1_i9.p1	yellow
TRINITY_DN18186_c1_g1_i1	yellow		TRINITY_DN5736_c0_g1_i7.p1	yellow
TRINITY_DN18336_c0_g1_i1	yellow		TRINITY_DN5775_c0_g1_i11.p1	yellow
TRINITY_DN18444_c0_g1_i1	yellow		TRINITY_DN58555_c0_g1_i8.p1	yellow
TRINITY_DN1872_c0_g1_i10	yellow		TRINITY_DN5910_c0_g1_i2.p1	yellow
TRINITY_DN18810_c2_g1_i4	yellow		TRINITY_DN592_c0_g1_i12.p1	yellow
TRINITY_DN1927_c3_g1_i2	yellow		TRINITY_DN6081_c0_g1_i1.p1	yellow
TRINITY_DN19346_c0_g1_i22	yellow		TRINITY_DN6372_c0_g2_i5.p1	yellow
TRINITY_DN195823_c0_g1_i1	yellow		TRINITY_DN6392_c1_g1_i1.p1	yellow
TRINITY_DN196412_c0_g1_i1	yellow		TRINITY_DN6424_c1_g1_i4.p1	yellow
TRINITY_DN19652_c0_g2_i1	yellow		TRINITY_DN6498_c0_g1_i11.p1	yellow
TRINITY_DN2055_c2_g1_i2	yellow		TRINITY_DN6515_c0_g1_i10.p1	yellow
TRINITY_DN22_c1_g1_i2	yellow		TRINITY_DN656_c0_g2_i1.p1	yellow
TRINITY_DN2226_c0_g1_i14	yellow		TRINITY_DN6587_c0_g1_i7.p1	yellow
TRINITY_DN23003_c0_g1_i3	yellow		TRINITY_DN6748_c0_g1_i7.p1	yellow
TRINITY_DN23872_c0_g1_i2	yellow		TRINITY_DN6805_c0_g1_i12.p1	yellow
TRINITY_DN24101_c0_g3_i1	yellow		TRINITY_DN6884_c0_g1_i9.p1	yellow
TRINITY_DN2504_c0_g1_i8	yellow		TRINITY_DN6956_c0_g3_i5.p1	yellow
TRINITY_DN25842_c0_g1_i4	yellow		TRINITY_DN697_c0_g1_i5.p1	yellow
TRINITY_DN26114_c0_g1_i3	yellow		TRINITY_DN7135_c0_g1_i10.p1	yellow
TRINITY_DN2640_c1_g1_i14	yellow		TRINITY_DN7186_c0_g1_i10.p1	yellow
TRINITY_DN2640_c2_g1_i7	yellow		TRINITY_DN72938_c0_g1_i3.p1	yellow
TRINITY_DN26437_c0_g1_i4	yellow		TRINITY_DN7353_c0_g1_i7.p1	yellow
TRINITY_DN26774_c0_g1_i2	yellow		TRINITY_DN7435_c0_g1_i13.p1	yellow
TRINITY_DN2706_c1_g1_i6	yellow		TRINITY_DN7453_c0_g1_i29.p1	yellow
TRINITY_DN27361_c0_g1_i1	yellow		TRINITY_DN74596_c0_g1_i2.p1	yellow
TRINITY_DN27656_c1_g1_i4	yellow		TRINITY_DN7617_c0_g1_i2.p1	yellow
TRINITY_DN27857_c0_g1_i1	yellow		TRINITY_DN7711_c0_g1_i8.p1	yellow
TRINITY_DN30308_c0_g1_i9	yellow		TRINITY_DN7903_c0_g1_i11.p1	yellow
TRINITY_DN30773_c0_g4_i2	yellow		TRINITY_DN7924_c0_g1_i9.p1	yellow
TRINITY_DN3293_c1_g2_i2	yellow		TRINITY_DN794_c0_g1_i10.p1	yellow
TRINITY_DN3487_c0_g1_i10	yellow		TRINITY_DN8073_c0_g1_i49.p1	yellow
TRINITY_DN35640_c0_g1_i5	yellow		TRINITY_DN8153_c0_g1_i10.p1	yellow
TRINITY_DN3603_c0_g1_i5	yellow		TRINITY_DN8300_c0_g1_i12.p1	yellow
TRINITY_DN3670_c0_g2_i1	yellow		TRINITY_DN8314_c0_g1_i2.p1	yellow
TRINITY_DN36917_c0_g1_i2	yellow		TRINITY_DN8315_c0_g1_i11.p1	yellow
TRINITY_DN3709_c0_g1_i14	yellow		TRINITY_DN83458_c0_g1_i1.p1	yellow
TRINITY_DN37873_c0_g1_i2	yellow		TRINITY_DN8412_c0_g1_i3.p1	yellow
TRINITY_DN38068_c0_g1_i1	yellow		TRINITY_DN8461_c0_g1_i1.p1	yellow
TRINITY_DN39409_c0_g1_i1	yellow		TRINITY_DN852_c0_g1_i5.p1	yellow
TRINITY_DN39474_c0_g1_i3	yellow		TRINITY_DN8729_c0_g1_i8.p1	yellow
TRINITY_DN41239_c0_g1_i2	yellow		TRINITY_DN9089_c0_g1_i1.p1	yellow
TRINITY_DN41461_c0_g1_i1	yellow		TRINITY_DN9378_c0_g1_i7.p1	yellow
TRINITY_DN42015_c0_g1_i1	yellow		TRINITY_DN9501_c0_g1_i3.p1	yellow
TRINITY_DN4228_c0_g1_i4	yellow		TRINITY_DN9559_c0_g3_i1.p1	yellow
TRINITY_DN43117_c0_g1_i2	yellow		TRINITY_DN9607_c0_g1_i1.p1	yellow
TRINITY_DN4357_c0_g1_i3	yellow		TRINITY_DN9725_c0_g1_i1.p1	yellow
TRINITY_DN4374_c0_g1_i3	yellow
TRINITY_DN4471_c0_g3_i6	yellow
TRINITY_DN45125_c0_g1_i1	yellow
TRINITY_DN45774_c0_g1_i1	yellow
TRINITY_DN46903_c0_g1_i3	yellow
TRINITY_DN47739_c0_g1_i22	yellow
TRINITY_DN48094_c0_g1_i1	yellow
TRINITY_DN48184_c0_g2_i1	yellow
TRINITY_DN5043_c0_g1_i15	yellow
TRINITY_DN50778_c0_g1_i5	yellow
TRINITY_DN5097_c0_g1_i11	yellow
TRINITY_DN5231_c3_g1_i2	yellow
TRINITY_DN5302_c0_g1_i3	yellow
TRINITY_DN53254_c0_g1_i1	yellow
TRINITY_DN5343_c0_g2_i1	yellow
TRINITY_DN5444_c0_g1_i2	yellow
TRINITY_DN5455_c1_g1_i1	yellow
TRINITY_DN5516_c0_g1_i7	yellow
TRINITY_DN5635_c0_g1_i1	yellow
TRINITY_DN56855_c0_g1_i1	yellow
TRINITY_DN57224_c0_g1_i15	yellow
TRINITY_DN588_c3_g1_i2	yellow
TRINITY_DN640_c0_g1_i1	yellow
TRINITY_DN643_c1_g1_i1	yellow
TRINITY_DN6463_c2_g2_i2	yellow
TRINITY_DN64646_c1_g1_i1	yellow
TRINITY_DN6502_c0_g1_i23	yellow
TRINITY_DN6719_c0_g1_i14	yellow
TRINITY_DN6992_c0_g1_i4	yellow
TRINITY_DN71762_c1_g1_i1	yellow
TRINITY_DN7279_c0_g1_i2	yellow
TRINITY_DN7460_c0_g1_i8	yellow
TRINITY_DN7734_c0_g1_i16	yellow
TRINITY_DN80857_c0_g1_i1	yellow
TRINITY_DN8205_c1_g1_i4	yellow
TRINITY_DN82510_c0_g1_i1	yellow
TRINITY_DN8628_c0_g1_i3	yellow
TRINITY_DN8700_c0_g1_i10	yellow
TRINITY_DN88415_c0_g1_i1	yellow
TRINITY_DN8863_c0_g1_i1	yellow
TRINITY_DN91368_c0_g1_i2	yellow
TRINITY_DN9292_c0_g1_i2	yellow
TRINITY_DN9292_c0_g2_i14	yellow
TRINITY_DN9292_c1_g1_i1	yellow
TRINITY_DN9292_c1_g2_i1	yellow
TRINITY_DN9327_c0_g1_i1	yellow
TRINITY_DN93318_c0_g1_i1	yellow
TRINITY_DN9437_c0_g4_i2	yellow
TRINITY_DN94633_c0_g1_i1	yellow
TRINITY_DN94994_c0_g1_i6	yellow
TRINITY_DN9956_c0_g1_i1	yellow
